# Supplementary material for: Genome of a citrus rootstock and global DNA demethylation caused by heterografting
Source: Hortic Res. 2021 Apr 1;8:69. doi: 10.1038/s41438-021-00505-2 (PMC8012640; doi:10.1038/s41438-021-00505-2)
Supplement: Supplementary file 3 — Supplementary 8,9,12,13 and 16 [file 41438_2021_505_MOESM3_ESM.xls]

## Sheet: Supp. Table 8
Supplementary Table 8. Gene Ontology category enrichment for the genes highly expressed in root of P. trifoliata.
GO ID	GO Category	GO Term	P value	FDR
GO:0019748	BPa	secondary metabolic process	6.8e-18	5.1e-14
GO:0042743	BP	hydrogen peroxide metabolic process	4.8e-16	1.8e-12
GO:0006800	BP	oxygen and reactive oxygen species metabolic process	8.5e-16	2.1e-12
GO:0034614	BP	cellular response to reactive oxygen species	3.2e-14	5.9e-11
GO:0070301	BP	cellular response to hydrogen peroxide	1.2e-13	1.9e-10
GO:0042744	BP	hydrogen peroxide catabolic process	5e-13	6.2e-10
GO:0034599	BP	cellular response to oxidative stress	2.5e-12	2.6e-09
GO:0009698	BP	phenylpropanoid metabolic process	7.6e-12	7.1e-09
GO:0006952	BP	defense response	1.5e-11	1.2e-08
GO:0006725	BP	cellular aromatic compound metabolic process	1.1e-10	7.9e-08
GO:0009699	BP	phenylpropanoid biosynthetic process	3.9e-10	2.6e-07
GO:0042542	BP	response to hydrogen peroxide	5e-10	3.1e-07
GO:0000302	BP	response to reactive oxygen species	5.9e-10	3.4e-07
GO:0006575	BP	cellular amino acid derivative metabolic process	6.5e-10	3.5e-07
GO:0042398	BP	cellular amino acid derivative biosynthetic process	3.6e-09	1.7e-06
GO:0009835	BP	ripening	3.4e-09	1.7e-06
GO:0019438	BP	aromatic compound biosynthetic process	4.5e-09	2e-06
GO:0009808	BP	lignin metabolic process	6.1e-08	2.5e-05
GO:0009607	BP	response to biotic stimulus	1.1e-07	4.3e-05
GO:0001906	BP	cell killing	4.8e-07	0.00017
GO:0031640	BP	killing of cells of another organism	4.8e-07	0.00017
GO:0006979	BP	response to oxidative stress	1.7e-06	0.00059
GO:0071555	BP	cell wall organization	2.7e-06	0.00087
GO:0009809	BP	lignin biosynthetic process	3e-06	0.00094
GO:0010200	BP	response to chitin	3.4e-06	0.001
GO:0042445	BP	hormone metabolic process	3.9e-06	0.0011
GO:0006519	BP	cellular amino acid and derivative metabolic process	6.3e-06	0.0017
GO:0009717	BP	isoflavonoid biosynthetic process	7.4e-06	0.0019
GO:0046287	BP	isoflavonoid metabolic process	7.4e-06	0.0019
GO:0009684	BP	indoleacetic acid biosynthetic process	8.1e-06	0.002
GO:0051707	BP	response to other organism	1.1e-05	0.0026
GO:0010035	BP	response to inorganic substance	1.1e-05	0.0026
GO:0051704	BP	multi-organism process	1.3e-05	0.003
GO:0009683	BP	indoleacetic acid metabolic process	1.7e-05	0.0035
GO:0009820	BP	alkaloid metabolic process	1.6e-05	0.0035
GO:0044283	BP	small molecule biosynthetic process	2.5e-05	0.0051
GO:0070887	BP	cellular response to chemical stimulus	2.9e-05	0.0058
GO:0009620	BP	response to fungus	3e-05	0.0059
GO:0042446	BP	hormone biosynthetic process	3.2e-05	0.0061
GO:0042221	BP	response to chemical stimulus	4.4e-05	0.0083
GO:0002239	BP	response to oomycetes	7.9e-05	0.014
GO:0006950	BP	response to stress	8e-05	0.014
GO:0071281	BP	cellular response to iron ion	8.8e-05	0.015
GO:0034754	BP	cellular hormone metabolic process	9.3e-05	0.016
GO:0030001	BP	metal ion transport	0.00011	0.018
GO:0010039	BP	response to iron ion	0.00014	0.023
GO:0071248	BP	cellular response to metal ion	0.00018	0.029
GO:0019439	BP	aromatic compound catabolic process	0.0002	0.03
GO:0071554	BP	cell wall organization or biogenesis	0.00021	0.032
GO:0002229	BP	defense response to oomycetes	0.00024	0.036
GO:0031407	BP	oxylipin metabolic process	0.00028	0.04
GO:0020037	MFb	heme binding	1e-27	2.1e-24
GO:0005506	MF	iron ion binding	1.9e-24	1.3e-21
GO:0046906	MF	tetrapyrrole binding	1.5e-24	1.3e-21
GO:0016491	MF	oxidoreductase activity	1.8e-22	9.6e-20
GO:0004497	MF	monooxygenase activity	3.5e-15	1.5e-12
GO:0016705	MF	oxidoreductase activity, acting on paired donors, with incorporation or reduction of molecular oxygen	3.3e-13	1.1e-10
GO:0016684	MF	oxidoreductase activity, acting on peroxide as acceptor	8.6e-13	2.3e-10
GO:0004601	MF	peroxidase activity	8.6e-13	2.3e-10
GO:0016765	MF	transferase activity, transferring alkyl or aryl (other than methyl) groups	5.8e-11	1.3e-08
GO:0008171	MF	O-methyltransferase activity	3.9e-09	8.2e-07
GO:0016209	MF	antioxidant activity	5.4e-09	1e-06
GO:0004659	MF	prenyltransferase activity	1.7e-07	3e-05
GO:0004364	MF	glutathione transferase activity	3.4e-07	5.5e-05
GO:0050636	MF	vinorine synthase activity	9.5e-07	0.00014
GO:0046914	MF	transition metal ion binding	1.5e-06	0.00021
GO:0030246	MF	carbohydrate binding	2.7e-06	0.00036
GO:0016709	MF	oxidoreductase activity, acting on paired donors, with incorporation or reduction of molecular oxygen, NADH or NADPH as one donor, and incorporation of one atom of oxygen	3.4e-06	0.00042
GO:0050660	MF	FAD binding	4.5e-06	0.00052
GO:0004650	MF	polygalacturonase activity	1.7e-05	0.0019
GO:0016682	MF	oxidoreductase activity, acting on diphenols and related substances as donors, oxygen as acceptor	2.3e-05	0.0025
GO:0005544	MF	calcium-dependent phospholipid binding	3.2e-05	0.0032
GO:0047763	MF	caffeate O-methyltransferase activity	4.1e-05	0.0039
GO:0046983	MF	protein dimerization activity	4.6e-05	0.0042
GO:0016679	MF	oxidoreductase activity, acting on diphenols and related substances as donors	7.6e-05	0.0067
GO:0005102	MF	receptor binding	8.1e-05	0.0068
GO:0051213	MF	dioxygenase activity	9.6e-05	0.0078
GO:0030774	MF	anthranilate N-methyltransferase activity	0.00012	0.0092
GO:0003735	MF	structural constituent of ribosome	0.00014	0.011
GO:0016747	MF	transferase activity, transferring acyl groups other than amino-acyl groups	0.0002	0.014
GO:0004857	MF	enzyme inhibitor activity	0.00026	0.018
GO:0045735	MF	nutrient reservoir activity	0.00028	0.019
GO:0030414	MF	peptidase inhibitor activity	0.00043	0.027
GO:0004866	MF	endopeptidase inhibitor activity	0.00043	0.027
GO:0015112	MF	nitrate transmembrane transporter activity	0.00041	0.027
GO:0004674	MF	protein serine/threonine kinase activity	0.00049	0.029
GO:0016740	MF	transferase activity	0.00068	0.04
GO:0004553	MF	hydrolase activity, hydrolyzing O-glycosyl compounds	0.00073	0.042
GO:0005576	CCc	extracellular region	2.6e-21	2.2e-18
GO:0030312	CC	external encapsulating structure	1.5e-12	4.4e-10
GO:0005618	CC	cell wall	1.2e-12	4.4e-10
GO:0048046	CC	apoplast	4.9e-10	1e-07
GO:0022626	CC	cytosolic ribosome	1e-07	1.8e-05
GO:0022625	CC	cytosolic large ribosomal subunit	2.8e-07	4e-05
GO:0044445	CC	cytosolic part	4.7e-07	5.8e-05
GO:0033279	CC	ribosomal subunit	1.1e-06	0.00012
GO:0031224	CC	intrinsic to membrane	2.8e-06	0.00024
GO:0016021	CC	integral to membrane	2.7e-06	0.00024
GO:0015934	CC	large ribosomal subunit	9.1e-06	0.0007
GO:0005886	CC	plasma membrane	0.00017	0.012
GO:0044425	CC	membrane part	0.00049	0.032
a BP: biological progress; b MF: molecular function; c CC: celluar component. The yellow background indicated the 34 GO terms which are the specially enriched in genes highly expressed in P. trifoliata root.

## Sheet: Supp. Table 9
Supplementary Table 9. Gene Ontology category enrichment for the genes highly expressed in root of sweet orange.
GO ID	GO Category	GO Term	P value	FDR
GO:0019748	BPa	secondary metabolic process	3.8e-20	3.2e-16
GO:0042744	BP	hydrogen peroxide catabolic process	2.7e-19	1.2e-15
GO:0070301	BP	cellular response to hydrogen peroxide	1.5e-18	3.7e-15
GO:0042743	BP	hydrogen peroxide metabolic process	2.1e-18	3.7e-15
GO:0071554	BP	cell wall organization or biogenesis	1.9e-18	3.7e-15
GO:0034614	BP	cellular response to reactive oxygen species	7e-18	1e-14
GO:0006800	BP	oxygen and reactive oxygen species metabolic process	1.8e-17	2.2e-14
GO:0009698	BP	phenylpropanoid metabolic process	2.9e-17	3.1e-14
GO:0009808	BP	lignin metabolic process	1.2e-15	1.1e-12
GO:0006575	BP	cellular amino acid derivative metabolic process	3.5e-15	3e-12
GO:0071555	BP	cell wall organization	1.4e-14	1.1e-11
GO:0009699	BP	phenylpropanoid biosynthetic process	2.4e-14	1.7e-11
GO:0006725	BP	cellular aromatic compound metabolic process	4.2e-14	2.8e-11
GO:0071669	BP	plant-type cell wall organization or biogenesis	1.2e-13	7.1e-11
GO:0034599	BP	cellular response to oxidative stress	1.2e-13	7.1e-11
GO:0042542	BP	response to hydrogen peroxide	6.4e-13	3.4e-10
GO:0042398	BP	cellular amino acid derivative biosynthetic process	1.4e-12	7e-10
GO:0019438	BP	aromatic compound biosynthetic process	4.4e-12	2.1e-09
GO:0009809	BP	lignin biosynthetic process	4.9e-11	2.2e-08
GO:0042546	BP	cell wall biogenesis	5.8e-11	2.5e-08
GO:0000302	BP	response to reactive oxygen species	1e-10	4.1e-08
GO:0009834	BP	secondary cell wall biogenesis	5.1e-10	2e-07
GO:0006952	BP	defense response	9.4e-10	3.5e-07
GO:0005975	BP	carbohydrate metabolic process	1.1e-09	4e-07
GO:0044283	BP	small molecule biosynthetic process	1.2e-09	4.2e-07
GO:0046274	BP	lignin catabolic process	4.8e-09	1.5e-06
GO:0046271	BP	phenylpropanoid catabolic process	4.8e-09	1.5e-06
GO:0070882	BP	cellular cell wall organization or biogenesis	6.4e-09	1.9e-06
GO:0010035	BP	response to inorganic substance	7.8e-09	2.3e-06
GO:0006030	BP	chitin metabolic process	1.6e-08	4.2e-06
GO:0006032	BP	chitin catabolic process	1.6e-08	4.2e-06
GO:0006026	BP	aminoglycan catabolic process	1.6e-08	4.2e-06
GO:0006519	BP	cellular amino acid and derivative metabolic process	2.3e-08	6e-06
GO:0009835	BP	ripening	2.9e-08	7.3e-06
GO:0044036	BP	cell wall macromolecule metabolic process	3.1e-08	7.5e-06
GO:0030001	BP	metal ion transport	6.9e-08	1.6e-05
GO:0009832	BP	plant-type cell wall biogenesis	7e-08	1.6e-05
GO:0009664	BP	plant-type cell wall organization	8.6e-08	1.9e-05
GO:0042219	BP	cellular amino acid derivative catabolic process	1.6e-07	3.5e-05
GO:0019439	BP	aromatic compound catabolic process	2.7e-07	5.8e-05
GO:0000041	BP	transition metal ion transport	2.9e-07	6e-05
GO:0006811	BP	ion transport	4.3e-07	8.7e-05
GO:0010383	BP	cell wall polysaccharide metabolic process	5.2e-07	0.0001
GO:0010382	BP	cellular cell wall macromolecule metabolic process	8.3e-07	0.00016
GO:0070592	BP	cell wall polysaccharide biosynthetic process	1e-06	0.00019
GO:0016052	BP	carbohydrate catabolic process	1.4e-06	0.00027
GO:0010410	BP	hemicellulose metabolic process	2.5e-06	0.00046
GO:0044262	BP	cellular carbohydrate metabolic process	3.4e-06	0.00061
GO:0042221	BP	response to chemical stimulus	3.5e-06	0.00061
GO:0045492	BP	xylan biosynthetic process	3.6e-06	0.00062
GO:0005976	BP	polysaccharide metabolic process	3.9e-06	0.00066
GO:0006979	BP	response to oxidative stress	7e-06	0.0011
GO:0009607	BP	response to biotic stimulus	1e-05	0.0016
GO:0050801	BP	ion homeostasis	1e-05	0.0016
GO:0006950	BP	response to stress	1.6e-05	0.0025
GO:0048878	BP	chemical homeostasis	1.9e-05	0.0029
GO:0016998	BP	cell wall macromolecule catabolic process	2.6e-05	0.0039
GO:0050896	BP	response to stimulus	3.3e-05	0.0048
GO:0033384	BP	geranyl diphosphate biosynthetic process	3.4e-05	0.0049
GO:0045337	BP	farnesyl diphosphate biosynthetic process	3.4e-05	0.0049
GO:0010411	BP	xyloglucan metabolic process	5e-05	0.007
GO:0009056	BP	catabolic process	6.2e-05	0.0085
GO:0006022	BP	aminoglycan metabolic process	7.2e-05	0.0097
GO:0009611	BP	response to wounding	8.9e-05	0.012
GO:0070887	BP	cellular response to chemical stimulus	0.0001	0.014
GO:0045338	BP	farnesyl diphosphate metabolic process	0.00013	0.017
GO:0033383	BP	geranyl diphosphate metabolic process	0.00015	0.019
GO:0033386	BP	geranylgeranyl diphosphate biosynthetic process	0.00015	0.019
GO:0015674	BP	di-, tri-valent inorganic cation transport	0.00018	0.022
GO:0043200	BP	response to amino acid stimulus	0.00018	0.022
GO:0006829	BP	zinc ion transport	0.00023	0.027
GO:0044264	BP	cellular polysaccharide metabolic process	0.00024	0.028
GO:0006873	BP	cellular ion homeostasis	0.00026	0.03
GO:0014075	BP	response to amine stimulus	0.00026	0.03
GO:0009820	BP	alkaloid metabolic process	0.0003	0.034
GO:0010371	BP	regulation of gibberellin biosynthetic process	0.0003	0.034
GO:0044038	BP	cell wall macromolecule biosynthetic process	0.00035	0.036
GO:0019747	BP	regulation of isoprenoid metabolic process	0.00034	0.036
GO:0000272	BP	polysaccharide catabolic process	0.00033	0.036
GO:0009685	BP	gibberellin metabolic process	0.00034	0.036
GO:0010243	BP	response to organic nitrogen	0.00037	0.036
GO:0019310	BP	inositol catabolic process	0.00038	0.036
GO:0006812	BP	cation transport	0.00036	0.036
GO:0009269	BP	response to desiccation	0.00038	0.036
GO:0009800	BP	cinnamic acid biosynthetic process	0.00038	0.036
GO:0009803	BP	cinnamic acid metabolic process	0.00038	0.036
GO:0009717	BP	isoflavonoid biosynthetic process	0.00038	0.036
GO:0070589	BP	cellular component macromolecule biosynthetic process	0.00035	0.036
GO:0046287	BP	isoflavonoid metabolic process	0.00038	0.036
GO:0016101	BP	diterpenoid metabolic process	0.00045	0.043
GO:0044282	BP	small molecule catabolic process	0.00047	0.044
GO:0010497	BP	plasmodesmata-mediated intercellular transport	0.00047	0.044
GO:0009686	BP	gibberellin biosynthetic process	0.00048	0.044
GO:0055080	BP	cation homeostasis	0.00052	0.047
GO:0055082	BP	cellular chemical homeostasis	0.00052	0.047
GO:0020037	MFb	heme binding	1.8e-28	4e-25
GO:0005506	MF	iron ion binding	7.3e-25	8.2e-22
GO:0046906	MF	tetrapyrrole binding	6e-23	4.5e-20
GO:0016684	MF	oxidoreductase activity, acting on peroxide as acceptor	1.6e-16	7.3e-14
GO:0004601	MF	peroxidase activity	1.6e-16	7.3e-14
GO:0016491	MF	oxidoreductase activity	1.1e-15	4e-13
GO:0004497	MF	monooxygenase activity	6.7e-14	2.2e-11
GO:0016705	MF	oxidoreductase activity, acting on paired donors, with incorporation or reduction of molecular oxygen	1.7e-12	4.8e-10
GO:0046914	MF	transition metal ion binding	2.6e-12	6.4e-10
GO:0016209	MF	antioxidant activity	5.6e-11	1.3e-08
GO:0045735	MF	nutrient reservoir activity	1.2e-10	2.4e-08
GO:0008171	MF	O-methyltransferase activity	7.8e-10	1.5e-07
GO:0004553	MF	hydrolase activity, hydrolyzing O-glycosyl compounds	1.5e-09	2.5e-07
GO:0016798	MF	hydrolase activity, acting on glycosyl bonds	2.7e-08	4.4e-06
GO:0004568	MF	chitinase activity	3e-08	4.5e-06
GO:0008061	MF	chitin binding	7.1e-08	1e-05
GO:0030145	MF	manganese ion binding	7.8e-08	1e-05
GO:0005544	MF	calcium-dependent phospholipid binding	8.8e-07	0.00011
GO:0016722	MF	oxidoreductase activity, oxidizing metal ions	1.6e-06	0.00018
GO:0016682	MF	oxidoreductase activity, acting on diphenols and related substances as donors, oxygen as acceptor	1.6e-06	0.00018
GO:0005507	MF	copper ion binding	2.2e-06	0.00024
GO:0016765	MF	transferase activity, transferring alkyl or aryl (other than methyl) groups	2.3e-06	0.00024
GO:0004650	MF	polygalacturonase activity	2.5e-06	0.00025
GO:0004659	MF	prenyltransferase activity	6.8e-06	0.00064
GO:0016762	MF	xyloglucan:xyloglucosyl transferase activity	8.4e-06	0.00075
GO:0016679	MF	oxidoreductase activity, acting on diphenols and related substances as donors	8.9e-06	0.00077
GO:0016709	MF	oxidoreductase activity, acting on paired donors, with incorporation or reduction of molecular oxygen, NADH or NADPH as one donor, and incorporation of one atom of oxygen	9.6e-06	0.0008
GO:0050636	MF	vinorine synthase activity	1.7e-05	0.0014
GO:0046915	MF	transition metal ion transmembrane transporter activity	2e-05	0.0015
GO:0022891	MF	substrate-specific transmembrane transporter activity	3.2e-05	0.0024
GO:0004161	MF	dimethylallyltranstransferase activity	3.4e-05	0.0024
GO:0022857	MF	transmembrane transporter activity	3.4e-05	0.0024
GO:0047763	MF	caffeate O-methyltransferase activity	4.1e-05	0.0028
GO:0046873	MF	metal ion transmembrane transporter activity	6.6e-05	0.0044
GO:0003680	MF	AT DNA binding	7.4e-05	0.0045
GO:0004337	MF	geranyltranstransferase activity	7.2e-05	0.0045
GO:0022838	MF	substrate-specific channel activity	7.3e-05	0.0045
GO:0016758	MF	transferase activity, transferring hexosyl groups	9.9e-05	0.0057
GO:0046983	MF	protein dimerization activity	9.9e-05	0.0057
GO:0044212	MF	DNA regulatory region binding	0.00011	0.0061
GO:0003700	MF	transcription factor activity	0.00011	0.0062
GO:0022892	MF	substrate-specific transporter activity	0.00016	0.0086
GO:0005372	MF	water transmembrane transporter activity	0.00017	0.0086
GO:0015250	MF	water channel activity	0.00017	0.0086
GO:0015267	MF	channel activity	0.00022	0.011
GO:0016757	MF	transferase activity, transferring glycosyl groups	0.00022	0.011
GO:0022803	MF	passive transmembrane transporter activity	0.00022	0.011
GO:0050660	MF	FAD binding	0.00025	0.012
GO:0015075	MF	ion transmembrane transporter activity	0.0003	0.014
GO:0050268	MF	coniferyl-alcohol dehydrogenase activity	0.00038	0.017
GO:0030528	MF	transcription regulator activity	0.00042	0.018
GO:0015103	MF	inorganic anion transmembrane transporter activity	0.00044	0.019
GO:0005385	MF	zinc ion transmembrane transporter activity	0.00045	0.019
GO:0015293	MF	symporter activity	0.00049	0.02
GO:0005215	MF	transporter activity	0.00066	0.027
GO:0015291	MF	secondary active transmembrane transporter activity	0.00067	0.027
GO:0015020	MF	glucuronosyltransferase activity	0.00099	0.039
GO:0008194	MF	UDP-glycosyltransferase activity	0.0012	0.045
GO:0016210	MF	naringenin-chalcone synthase activity	0.0012	0.045
GO:0045551	MF	cinnamyl-alcohol dehydrogenase activity	0.0012	0.045
GO:0015082	MF	di-, tri-valent inorganic cation transmembrane transporter activity	0.0012	0.045
GO:0016747	MF	transferase activity, transferring acyl groups other than amino-acyl groups	0.0013	0.046
GO:0008422	MF	beta-glucosidase activity	0.0014	0.049
GO:0004970	MF	ionotropic glutamate receptor activity	0.0014	0.049
GO:0008066	MF	glutamate receptor activity	0.0014	0.049
GO:0005576	CCc	extracellular region	3.3e-40	3.3e-37
GO:0048046	CC	apoplast	1.1e-22	5.4e-20
GO:0005618	CC	cell wall	2e-22	6.8e-20
GO:0030312	CC	external encapsulating structure	2.6e-21	6.5e-19
GO:0031224	CC	intrinsic to membrane	4.3e-09	8.6e-07
GO:0016021	CC	integral to membrane	1.5e-08	2.5e-06
GO:0044425	CC	membrane part	1.1e-05	0.0016
GO:0048226	CC	Casparian strip	4.3e-05	0.0054
GO:0048196	CC	middle lamella-containing extracellular matrix	6.6e-05	0.0074
GO:0044420	CC	extracellular matrix part	0.00013	0.013
GO:0005886	CC	plasma membrane	0.0002	0.018
GO:0009531	CC	secondary cell wall	0.0003	0.025
GO:0009505	CC	plant-type cell wall	0.00059	0.045
a BP: biological progress; b MF: molecular function; c CC: celluar component.

## Sheet: Supp. Table12 
Supplementary Table 12. List of the 1,537 genes that contain differentially methylated regions in their promoters between SWO/SWO and SWO/Pt.
Gene ID	DMR content	DMR chromosome	DMR start site	DMR end site	methylation level of specific DMR in SWO/SWO	methylation level of specific DMR in SWO/Pt	Gene description
Cs1g_pb000200	CG	chr1	4703001	4703200	0.223301	0.048	Tryptophan synthase beta chain 2
Cs1g_pb000440	CG	chr1	4588601	4588800	0.441176	0.137615
Cs1g_pb000440	CHG	chr1	4588601	4588800	0.131783	0.00628931
Cs1g_pb000610	CHG	chr1	4418601	4418800	0.247863	0.556213	Probable serine/threonine-protein kinase WNK6
Cs1g_pb000740	CG	chr1	4158801	4159000	0.0121951	0.466019	HVA22-like protein k
Cs1g_pb000790	CHH	chr1	4112801	4113000	0.159363	0.329389	G-type lectin S-receptor-like serine/threonine-protein kinase At1g34300
Cs1g_pb001060	CHG	chr1	3850401	3850600	0.333333	0.0921986
Cs1g_pb001130	CHH	chr1	3787401	3787600	0.0693069	0.210526	Probable plastid-lipid-associated protein 7, chloroplastic
Cs1g_pb001500	CHG	chr1	3436601	3436800	0.16185	0.0473373	Egg cell-secreted protein 1.4
Cs1g_pb001530	CG	chr1	3393201	3393400	0.232323	0.0138889	Ubiquitin carboxyl-terminal hydrolase 27
Cs1g_pb001790	CHH	chr1	2951401	2951600	0.138095	0.303371	Disease resistance protein RFL1
Cs1g_pb001810	CHH	chr1	2915201	2915400	0.0973451	0.212264
Cs1g_pb001870	CHG	chr1	2839401	2839600	0.147368	0.0363636	protein SLOW GREEN 1, chloroplastic
Cs1g_pb002100	CHG	chr1	2602001	2602200	0.293103	0.679487	Alkane hydroxylase MAH1
Cs1g_pb002320	CG	chr1	2247001	2247200	0	0.1133	DNA-directed RNA polymerase II subunit 4
Cs1g_pb002400	CG	chr1	2195601	2195800	0.0461538	0.170886	Shikimate kinase 1, chloroplastic
Cs1g_pb002470	CHH	chr1	2122601	2122800	0.2	0.0972644
Cs1g_pb002480	CG	chr1	2118601	2118800	0.678571	0.315789	Disease resistance protein RPP8
Cs1g_pb002570	CHH	chr1	2038401	2038600	0.057377	0.206349
Cs1g_pb002650	CHH	chr1	1917601	1917800	0.491803	0.179104	Uncharacterized protein sll1770
Cs1g_pb002710	CHG	chr1	1846001	1846200	0.030303	0.184049	Pentatricopeptide repeat-containing protein At4g19191, mitochondrial
Cs1g_pb003100	CG	chr1	1447001	1447200	0.169643	0.034965	Ketol-acid reductoisomerase, chloroplastic
Cs1g_pb003220	CHH	chr1	1302201	1302400	0.165333	0.332414
Cs1g_pb003250	CHH	chr1	1236801	1237000	0.242857	0.109705
Cs1g_pb003260	CHG	chr1	1220801	1221000	0.16092	0.411765	Phenylalanine N-monooxygenase
Cs1g_pb003310	CHH	chr1	1157001	1157200	0.220657	0.103846
Cs1g_pb003340	CHH	chr1	1134401	1134600	0.0206186	0.126027	Vesicle transport protein GOT1A
Cs1g_pb003350	CHH	chr1	1134401	1134600	0.0206186	0.126027	Ribonucleoside-diphosphate reductase small chain
Cs1g_pb003410	CHH	chr1	1089001	1089200	0.20202	0.037931	Protein SIEL
Cs1g_pb003420	CHH	chr1	1085201	1085400	0.126829	0.351536	U-box domain-containing protein 13
Cs1g_pb003420	CHH	chr1	1084401	1084600	0.295775	0.133956	U-box domain-containing protein 13
Cs1g_pb003570	CHH	chr1	889201	889400	0.37931	0.647541	Trafficking protein particle complex subunit 12
Cs1g_pb003670	CG	chr1	702201	702400	0.0973783	0.207746	Probable glucan 1,3-beta-glucosidase A
Cs1g_pb004110	CHH	chr1	274001	274200	0.0829268	0.213693
Cs1g_pb004110	CHH	chr1	274201	274400	0.0714286	0.218016
Cs1g_pb004120	CHH	chr1	274201	274400	0.0714286	0.218016	Probable mitochondrial adenine nucleotide transporter BTL3
Cs1g_pb004120	CHH	chr1	274001	274200	0.0829268	0.213693	Probable mitochondrial adenine nucleotide transporter BTL3
Cs1g_pb004610	CHG	chr1	5503001	5503200	0.0485437	0.214286	Gibberellin 20 oxidase 1-B
Cs1g_pb004620	CG	chr1	5525201	5525400	0.309278	0.0666667	Gibberellin 20 oxidase 1-B
Cs1g_pb004960	CHH	chr1	6056801	6057000	0.108108	0.00469484	Vacuolar protein sorting-associated protein 20 homolog 1
Cs1g_pb005120	CHH	chr1	6328401	6328600	0.230769	0.115	Chaperonin CPN60-1, mitochondrial
Cs1g_pb005230	CG	chr1	6471201	6471400	0.421965	0.697248
Cs1g_pb005290	CHH	chr1	6545001	6545200	0.0791855	0.230585
Cs1g_pb005300	CG	chr1	6557601	6557800	0.127753	0	Diacylglycerol kinase 2
Cs1g_pb005440	CHG	chr1	7020001	7020200	0.600877	0.343931	Probable LRR receptor-like serine/threonine-protein kinase At1g06840
Cs1g_pb005470	CHG	chr1	7079001	7079200	0.443299	0.15493	Putative B3 domain-containing protein At5g58280
Cs1g_pb005530	CHG	chr1	7174001	7174200	0.0282258	0.19375
Cs1g_pb005540	CHG	chr1	7174001	7174200	0.0282258	0.19375
Cs1g_pb005670	CHG	chr1	7831801	7832000	0.721649	0.447917
Cs1g_pb005830	CHH	chr1	12778801	12779000	0.184416	0.08
Cs1g_pb005850	CG	chr1	12764601	12764800	0.221477	0.0904523	Pentatricopeptide repeat-containing protein At5g42450, mitochondrial
Cs1g_pb005870	CHH	chr1	12744801	12745000	0.215686	0.104381
Cs1g_pb005880	CHH	chr1	12744801	12745000	0.215686	0.104381	Zinc finger protein ZAT11
Cs1g_pb005940	CHH	chr1	12640601	12640800	0.286885	0.566372	Soluble inorganic pyrophosphatase 4
Cs1g_pb006290	CHH	chr1	11819601	11819800	0.194175	0.0466667	Probable GTP-binding protein EngB
Cs1g_pb006300	CHH	chr1	11804801	11805000	0.189591	0.0746753	Structure-specific endonuclease subunit SLX1
Cs1g_pb006390	CHG	chr1	11603001	11603200	0.946237	0.607438
Cs1g_pb006530	CHH	chr1	11422001	11422200	0.241611	0.0800866	Wound-induced protein 1
Cs1g_pb006590	CHG	chr1	11309801	11310000	0.784091	0.45679	F-box/LRR-repeat protein 3
Cs1g_pb006690	CHG	chr1	11109401	11109600	0.505263	0.238095	Serine/threonine-protein kinase BRI1-like 1
Cs1g_pb006990	CHH	chr1	10395001	10395200	0.493377	0.225627	Beta-amyrin synthase
Cs1g_pb006990	CHH	chr1	10395601	10395800	0.104513	0.251838	Beta-amyrin synthase
Cs1g_pb006990	CHH	chr1	10394601	10394800	0.253363	0.0810313	Beta-amyrin synthase
Cs1g_pb007170	CHG	chr1	10102801	10103000	0.782609	0.527559	V-type proton ATPase catalytic subunit A
Cs1g_pb007250	CG	chr1	10059401	10059600	0.247059	0.0447761
Cs1g_pb007710	CHG	chr1	9169601	9169800	0.0471698	0.174216
Cs1g_pb007720	CHH	chr1	9155801	9156000	0.22	0.0374332	Putative disease resistance protein RGA1
Cs1g_pb008020	CHH	chr1	8772801	8773000	0.0336134	0.133891	5' exonuclease Apollo
Cs1g_pb008030	CHH	chr1	8772801	8773000	0.0336134	0.133891
Cs1g_pb008840	CG	chr1	13450401	13450600	0.203704	0	Short-chain dehydrogenase TIC 32, chloroplastic
Cs1g_pb008900	CG	chr1	13505401	13505600	0.483871	0.0449438	Short-chain dehydrogenase TIC 32, chloroplastic
Cs1g_pb008900	CHG	chr1	13505401	13505600	0.5875	0.275862	Short-chain dehydrogenase TIC 32, chloroplastic
Cs1g_pb009080	CHH	chr1	13898201	13898400	0.195312	0.0872483	Exocyst complex component EXO84B
Cs1g_pb009210	CHH	chr1	14049601	14049800	0.0873362	0.189498	DNA-dependent metalloprotease WSS1
Cs1g_pb009360	CG	chr1	14249601	14249800	0.244275	0.0833333	Probable disease resistance protein At5g63020
Cs1g_pb009700	CHH	chr1	14649201	14649400	0.0655738	0.215909
Cs1g_pb009710	CHH	chr1	14649201	14649400	0.0655738	0.215909
Cs1g_pb010110	CHH	chr1	15206801	15207000	0.222222	0.471503	CBL-interacting serine/threonine-protein kinase 25
Cs1g_pb010200	CHH	chr1	15339601	15339800	0.0699301	0.254941
Cs1g_pb010390	CHH	chr1	15616001	15616200	0.183673	0.0691643	Beta-1,3-galactosyl-O-glycosyl-glycoprotein beta-1,6-N-acetylglucosaminyltransferase 7
Cs1g_pb010540	CHH	chr1	15767801	15768000	0.122449	0.267606	Golgi SNAP receptor complex member 1-1
Cs1g_pb010640	CHH	chr1	15868201	15868400	0.0454545	0.149758	Probable receptor-like protein kinase At2g23200
Cs1g_pb010670	CHG	chr1	15905801	15906000	0.278788	0.111732	G-type lectin S-receptor-like serine/threonine-protein kinase At1g11410
Cs1g_pb010670	CHH	chr1	15905801	15906000	0.234837	0.107604	G-type lectin S-receptor-like serine/threonine-protein kinase At1g11410
Cs1g_pb010720	CG	chr1	15996201	15996400	0.0104167	0.12
Cs1g_pb011190	CHG	chr1	16716201	16716400	0.0325203	0.255952	Probable receptor-like protein kinase At1g80640
Cs1g_pb011610	CG	chr1	16290601	16290800	0.108247	0
Cs1g_pb011720	CHH	chr1	17304201	17304400	0.687296	0.436031	LRR receptor-like serine/threonine-protein kinase GSO1
Cs1g_pb011810	CG	chr1	17525401	17525600	0	0.114094
Cs1g_pb011920	CHG	chr1	17615001	17615200	0.132353	0.373626	Glycerol kinase
Cs1g_pb011930	CHH	chr1	17627001	17627200	0.147541	0.0459184	Receptor-like protein 12
Cs1g_pb012130	CHH	chr1	17947401	17947600	0.151351	0.397651	Probable disease resistance protein At5g63020
Cs1g_pb012370	CHH	chr1	18223001	18223200	0.179592	0.0478469	Putative pentatricopeptide repeat-containing protein At3g15930
Cs1g_pb012440	CHH	chr1	18384201	18384400	0.162617	0.0528512	Probable disease resistance protein At5g63020
Cs1g_pb012570	CHH	chr1	18481201	18481400	0	0.191176	Zinc finger BED domain-containing protein DAYSLEEPER
Cs1g_pb013020	CG	chr1	19001601	19001800	0.103448	0.320611	60S ribosomal protein L8
Cs1g_pb013390	CG	chr1	19572001	19572200	0.182927	0.0116279	Leucine-rich repeat receptor-like serine/threonine-protein kinase BAM2
Cs1g_pb013450	CHG	chr1	19615201	19615400	0.127551	0.00485437
Cs1g_pb013540	CHH	chr1	19763201	19763400	0.1	0.249284	Probable leucine-rich repeat receptor-like protein kinase At5g63930
Cs1g_pb013590	CG	chr1	19830601	19830800	0.0363636	0.164134
Cs1g_pb013670	CG	chr1	19874601	19874800	0.179775	0
Cs1g_pb013810	CHG	chr1	19978001	19978200	0.471429	0.112583	UDP-glycosyltransferase 83A1
Cs1g_pb013890	CHH	chr1	20065401	20065600	0.182482	0.0773931	Trihelix transcription factor ASIL1
Cs1g_pb014010	CHG	chr1	20143001	20143200	0	0.215054	Cation/H(+) antiporter 10
Cs1g_pb014210	CG	chr1	20335201	20335400	0.191489	0.0552147	Translation machinery-associated protein 7
Cs1g_pb014360	CG	chr1	20431601	20431800	0.0923695	0.317568
Cs1g_pb014360	CG	chr1	20431801	20432000	0.1875	0.473684
Cs1g_pb014430	CHH	chr1	20473201	20473400	0.0721649	0.191781
Cs1g_pb014620	CHG	chr1	20634001	20634200	0.440476	0.194444
Cs1g_pb014810	CG	chr1	20746801	20747000	0.44	0.186441	Photosynthetic NDH subunit of subcomplex B 3, chloroplastic
Cs1g_pb015020	CHG	chr1	20900401	20900600	0.114943	0.262172	Casein kinase I isoform delta-like
Cs1g_pb015040	CHH	chr1	20917001	20917200	0.097561	0.319549	1-aminocyclopropane-1-carboxylate oxidase 3
Cs1g_pb015230	CG	chr1	21099201	21099400	0.162562	0.0582822
Cs1g_pb015320	CHH	chr1	21152801	21153000	0.626866	0.251163	ATP-dependent 6-phosphofructokinase 3
Cs1g_pb015380	CHH	chr1	21189601	21189800	0.387755	0.163097
Cs1g_pb015460	CG	chr1	21231001	21231200	0.476923	0.178218	Putative leucine-rich repeat receptor-like protein kinase At2g19210
Cs1g_pb015490	CHG	chr1	21299401	21299600	0.328358	0.0825688	Putative leucine-rich repeat receptor-like protein kinase At2g19210
Cs1g_pb015500	CHG	chr1	21299401	21299600	0.328358	0.0825688	Putative leucine-rich repeat receptor-like protein kinase At2g19210
Cs1g_pb015520	CHH	chr1	21315001	21315200	0.0436364	0.151568	Putative leucine-rich repeat receptor-like protein kinase At2g19210
Cs1g_pb015570	CG	chr1	21375601	21375800	0	0.148459	26S protease regulatory subunit 7
Cs1g_pb015670	CHH	chr1	21424201	21424400	0.368132	0.155251	Zinc finger protein WIP2
Cs1g_pb015670	CHH	chr1	21424401	21424600	0.721429	0.208333	Zinc finger protein WIP2
Cs1g_pb015780	CHH	chr1	21499601	21499800	0.0909091	0.202765
Cs1g_pb015810	CHH	chr1	21512601	21512800	0.0669546	0.171073	Subtilisin-like protease SBT1.6
Cs1g_pb015870	CHG	chr1	21581201	21581400	0.326241	0.162037	GDSL esterase/lipase 1
Cs1g_pb016030	CHH	chr1	21704001	21704200	0	0.107623	3-oxoacyl-[acyl-carrier-protein] synthase II, chloroplastic
Cs1g_pb016380	CHG	chr1	22105001	22105200	0.217391	0.0462963	E3 ubiquitin-protein ligase RBX1
Cs1g_pb016610	CHG	chr1	22286401	22286600	0.0595745	0.20068	Transcription factor WER
Cs1g_pb016910	CHH	chr1	22551401	22551600	0.0392157	0.206897	Methyltransferase-like protein 6
Cs1g_pb017020	CHH	chr1	22611201	22611400	0.543147	0.20597
Cs1g_pb017690	CG	chr1	25707401	25707600	0.0909091	0.291339	Probable WRKY transcription factor 7
Cs1g_pb017690	CHG	chr1	25707401	25707600	0	0.315789	Probable WRKY transcription factor 7
Cs1g_pb017690	CHH	chr1	25707201	25707400	0.0484496	0.18892	Probable WRKY transcription factor 7
Cs1g_pb017770	CG	chr1	25662801	25663000	0.285714	0.0740741	F-box protein SKIP2
Cs1g_pb017770	CHG	chr1	25662801	25663000	0.425197	0.201149	F-box protein SKIP2
Cs1g_pb017780	CG	chr1	25662801	25663000	0.285714	0.0740741	36.4 kDa proline-rich protein
Cs1g_pb017780	CHG	chr1	25662801	25663000	0.425197	0.201149	36.4 kDa proline-rich protein
Cs1g_pb018190	CHH	chr1	25350401	25350600	0.167665	0.0433735	Molybdate-anion transporter
Cs1g_pb018400	CHH	chr1	25179401	25179600	0.357955	0.151515	Condensin-2 complex subunit G2
Cs1g_pb018560	CHH	chr1	25075201	25075400	0.211268	0.102612	Probable amino-acid acetyltransferase NAGS2, chloroplastic
Cs1g_pb018650	CHH	chr1	25015601	25015800	0.133971	0.284404	Peptidyl-prolyl cis-trans isomerase CYP65
Cs1g_pb018920	CHG	chr1	24835801	24836000	0.0335008	0.163462	Uncharacterized protein At3g49720
Cs1g_pb019120	CHG	chr1	24643001	24643200	0.179487	0.48	Probable hexokinase-like 2 protein
Cs1g_pb019120	CHG	chr1	24643201	24643400	0.0413223	0.209877	Probable hexokinase-like 2 protein
Cs1g_pb019190	CG	chr1	24568201	24568400	0.0935252	0.195467
Cs1g_pb019350	CG	chr1	24432401	24432600	0.122905	0.0143541	Nodulation receptor kinase
Cs1g_pb019410	CHH	chr1	24392201	24392400	0.134146	0.334963	Serine hydroxymethyltransferase, mitochondrial
Cs1g_pb019460	CHG	chr1	24362401	24362600	0.215054	0.0204082	MADS-box transcription factor 27
Cs1g_pb019490	CHG	chr1	24339201	24339400	0.103659	0.288557	L-type lectin-domain containing receptor kinase IX.1
Cs1g_pb019660	CHH	chr1	24197201	24197400	0.0648148	0.280822	Putative U-box domain-containing protein 50
Cs1g_pb019940	CG	chr1	23993801	23994000	0.307692	0.114865	ATP-dependent 6-phosphofructokinase 5, chloroplastic
Cs1g_pb019940	CHH	chr1	23993801	23994000	0.308166	0.100783	ATP-dependent 6-phosphofructokinase 5, chloroplastic
Cs1g_pb019950	CG	chr1	23993801	23994000	0.307692	0.114865
Cs1g_pb019950	CHH	chr1	23993801	23994000	0.308166	0.100783
Cs1g_pb020110	CHG	chr1	23872201	23872400	0.256506	0.0651466
Cs1g_pb020180	CHG	chr1	23798001	23798200	0.223529	0.0960699	Transcription factor MYB108
Cs1g_pb020460	CHG	chr1	23590801	23591000	0.212766	0.585714	DNA (cytosine-5)-methyltransferase 1
Cs1g_pb020780	CHH	chr1	23359201	23359400	0.0646552	0.23341
Cs1g_pb020800	CHH	chr1	23338201	23338400	0.0419847	0.154229	Bromodomain adjacent to zinc finger domain protein 1A
Cs1g_pb020880	CHH	chr1	23274201	23274400	0.0866142	0.218045
Cs1g_pb020890	CHH	chr1	23274201	23274400	0.0866142	0.218045	Probable magnesium transporter NIPA7
Cs1g_pb020930	CHH	chr1	23234801	23235000	0.16805	0.0498753	Probable LRR receptor-like serine/threonine-protein kinase At5g63710
Cs1g_pb021040	CG	chr1	23187601	23187800	0.184615	0.0711297
Cs1g_pb021050	CG	chr1	23187601	23187800	0.184615	0.0711297
Cs1g_pb021060	CHH	chr1	23173801	23174000	0.0246914	0.152027	Uncharacterized RNA methyltransferase CT0009
Cs1g_pb021070	CHH	chr1	23173801	23174000	0.0246914	0.152027	40S ribosomal protein S30
Cs1g_pb021310	CG	chr1	25950601	25950800	0.0788177	0.280488	Nicotinate phosphoribosyltransferase 1
Cs1g_pb021320	CHH	chr1	25974201	25974400	0.274194	0.128767	DNA polymerase alpha catalytic subunit
Cs1g_pb021400	CHH	chr1	26019401	26019600	0.210227	0.103261
Cs1g_pb021790	CHH	chr1	26397601	26397800	0	0.107843	50S ribosomal protein L25
Cs1g_pb021980	CHG	chr1	26592001	26592200	0.297297	0.0194175	Dof zinc finger protein DOF3.4
Cs1g_pb022070	CHH	chr1	26642001	26642200	0.164859	0.348837	Extra-large guanine nucleotide-binding protein 1
Cs1g_pb022120	CHH	chr1	26683201	26683400	0.244681	0.121065	Wall-associated receptor kinase-like 14
Cs1g_pb022240	CHG	chr1	26765201	26765400	0.387755	0.0163934	BEL1-like homeodomain protein 2
Cs1g_pb022610	CG	chr1	27075401	27075600	0.480392	0.234848	Splicing factor U2af large subunit A
Cs1g_pb022860	CHH	chr1	27289401	27289600	0.738462	0.424936	AP-3 complex subunit sigma
Cs1g_pb022880	CHH	chr1	27289401	27289600	0.738462	0.424936	Protein-lysine methyltransferase METTL21C
Cs1g_pb022900	CHG	chr1	27309201	27309400	0.13	0.00653595	Protein RADIALIS-like 1
Cs1g_pb023180	CHH	chr1	27508001	27508200	0.0488722	0.154128	Lipid phosphate phosphatase epsilon 1, chloroplastic
Cs1g_pb023650	CHG	chr1	27808201	27808400	0.103448	0	Leucine-rich repeat receptor-like protein kinase PXL2
Cs1g_pb023900	CHH	chr1	28036401	28036600	0.0520833	0.158151
Cs1g_pb023900	CHH	chr1	28036601	28036800	0.105991	0.230068
Cs1g_pb024330	CG	chr1	28523401	28523600	0.817778	0.532828	Calmodulin-lysine N-methyltransferase
Cs1g_pb024360	CG	chr1	28535601	28535800	0.0290698	0.153061	Ribosomal RNA small subunit methyltransferase B
Cs1g_pb024480	CG	chr1	28610201	28610400	0	0.122951
Cs1g_pb024650	CHH	chr1	28736201	28736400	0.322034	0.147757	Pentatricopeptide repeat-containing protein At3g51320
Cs1g_pb024660	CHH	chr1	28736201	28736400	0.322034	0.147757	Protein preY, mitochondrial
Cs1g_pb025050	CHH	chr1	28994801	28995000	0.0878294	0.19116	Lysine histidine transporter-like 8
Cs1g_pb025420	CHH	chr1	29233201	29233400	0.065534	0.208238	Germin-like protein subfamily T member 2
Cs1g_pb025430	CHH	chr1	29233201	29233400	0.065534	0.208238	Glutamate receptor 3.6
Cs1g_pb025460	CHH	chr1	29259601	29259800	0.0643564	0.206949	Uncharacterized transporter YBR287W
Cs1g_pb025510	CHH	chr1	29295001	29295200	0.198675	0.0912409	Plant intracellular Ras-group-related LRR protein 4
Cs2g_pb000060	CG	chr2	910801	911000	0.25	0.101796	6-phosphogluconate dehydrogenase, decarboxylating 1, chloroplastic
Cs2g_pb000070	CG	chr2	910801	911000	0.25	0.101796	6-phosphogluconate dehydrogenase, decarboxylating 2, chloroplastic
Cs2g_pb000120	CG	chr2	772601	772800	0.653333	0.265152	Dynamin-2A
Cs2g_pb000420	CHH	chr2	450001	450200	0.0918919	0.192	Putative MO25-like protein At5g47540
Cs2g_pb000770	CHH	chr2	254801	255000	0.248927	0.121622	Nudix hydrolase 2
Cs2g_pb000780	CHH	chr2	254801	255000	0.248927	0.121622	Trihelix transcription factor GT-2
Cs2g_pb000840	CHH	chr2	216801	217000	0.125	0.505837	Alpha-ketoglutarate-dependent dioxygenase alkB homolog 2
Cs2g_pb001050	CHG	chr2	71201	71400	0.0684932	0.210526	Subtilisin-like protease SBT5.4
Cs2g_pb001240	CG	chr2	7107201	7107400	0.286957	0.125	Protein PHLOEM PROTEIN 2-LIKE A1
Cs2g_pb002180	CG	chr2	6292401	6292600	0.638095	0.246154	Fatty acid 2-hydroxylase 1
Cs2g_pb002430	CG	chr2	6143601	6143800	0.443609	0.205556	Nuclear transcription factor Y subunit A-7
Cs2g_pb002940	CG	chr2	5701601	5701800	0.380952	0.0645161	CBL-interacting serine/threonine-protein kinase 23
Cs2g_pb004030	CHG	chr2	5005801	5006000	0.302439	0.0104167	G-type lectin S-receptor-like serine/threonine-protein kinase At1g11410
Cs2g_pb004250	CHG	chr2	4834201	4834400	0.1125	0	Vesicle-associated protein 4-2
Cs2g_pb004380	CHH	chr2	4732601	4732800	0.3	0.0504808	Anaphase-promoting complex subunit 4
Cs2g_pb004380	CHH	chr2	4731801	4732000	0.24026	0.0606061	Anaphase-promoting complex subunit 4
Cs2g_pb004380	CHH	chr2	4732001	4732200	0.23431	0.0415913	Anaphase-promoting complex subunit 4
Cs2g_pb004760	CG	chr2	4443001	4443200	0.0852713	0.303191	Polyphenol oxidase, chloroplastic
Cs2g_pb005240	CHH	chr2	4094801	4095000	0.175896	0.390533	Non-classical arabinogalactan protein 31
Cs2g_pb005370	CG	chr2	3999201	3999400	0.292308	0.699454	30S ribosomal protein S5, chloroplastic
Cs2g_pb005380	CG	chr2	3999201	3999400	0.292308	0.699454	Late embryogenesis abundant protein 2
Cs2g_pb005850	CHG	chr2	3668601	3668800	0.372549	0.179775	Anthocyanidin 3-O-glucoside 2''-O-glucosyltransferase
Cs2g_pb006310	CHH	chr2	3372401	3372600	0.368201	0.652482	14-3-3-like protein D
Cs2g_pb006350	CHG	chr2	3325201	3325400	0.348485	0.0686275	Trihelix transcription factor ASIL2
Cs2g_pb006600	CG	chr2	3153401	3153600	0.328125	0.0595238
Cs2g_pb006600	CHG	chr2	3153401	3153600	0.334365	0.0700483
Cs2g_pb006600	CHG	chr2	3153201	3153400	0.272989	0.129213
Cs2g_pb006600	CHH	chr2	3153401	3153600	0.201895	0.0330004
Cs2g_pb006600	CHH	chr2	3153201	3153400	0.222405	0.108969
Cs2g_pb006860	CHH	chr2	2972401	2972600	0.125926	0.0125
Cs2g_pb006870	CHH	chr2	2972401	2972600	0.125926	0.0125	Probable LRR receptor-like serine/threonine-protein kinase RFK1
Cs2g_pb007480	CG	chr2	2559401	2559600	0.0282686	0.138965	Probable beta-D-xylosidase 5
Cs2g_pb007490	CG	chr2	2559401	2559600	0.0282686	0.138965	Mitochondrial inner membrane protease subunit 1
Cs2g_pb007530	CHG	chr2	2525601	2525800	0.151376	0.326848	Cation/H(+) antiporter 15
Cs2g_pb007540	CHG	chr2	2525601	2525800	0.151376	0.326848	3-oxoacyl-[acyl-carrier-protein] synthase I, chloroplastic
Cs2g_pb008540	CHG	chr2	1885601	1885800	0.037234	0.141079
Cs2g_pb008660	CHG	chr2	1811801	1812000	0.113043	0.314706	EH domain-containing protein 2
Cs2g_pb008950	CHH	chr2	1441601	1441800	0.413333	0.195312
Cs2g_pb009050	CHG	chr2	1339601	1339800	0.455882	0.0675676	Chaperonin CPN60-2, mitochondrial
Cs2g_pb009110	CG	chr2	1268201	1268400	0.00852273	0.114094
Cs2g_pb009740	CG	chr2	11136601	11136800	0.32852	0.157434	Mavicyanin
Cs2g_pb009740	CHG	chr2	11136601	11136800	0.517857	0.256849	Mavicyanin
Cs2g_pb009740	CHH	chr2	11136601	11136800	0.171956	0.0601852	Mavicyanin
Cs2g_pb009840	CHH	chr2	11028601	11028800	0.43038	0.141869
Cs2g_pb010000	CHH	chr2	10859401	10859600	0.358491	0.169565	Receptor-like kinase TMK3
Cs2g_pb010010	CG	chr2	10855601	10855800	0.00483092	0.214286	Receptor protein kinase TMK1
Cs2g_pb010940	CG	chr2	9971601	9971800	0.44	0.142857	MLP-like protein 28
Cs2g_pb011010	CG	chr2	9909601	9909800	0.393617	0.188889	10 kDa chaperonin
Cs2g_pb011190	CG	chr2	9756401	9756600	0	0.135922
Cs2g_pb011190	CG	chr2	9754801	9755000	0.0172414	0.282051
Cs2g_pb011420	CG	chr2	9544601	9544800	0.628571	0.363636	Putative fasciclin-like arabinogalactan protein 20
Cs2g_pb011420	CHG	chr2	9544801	9545000	0.00862069	0.117647	Putative fasciclin-like arabinogalactan protein 20
Cs2g_pb012600	CHH	chr2	8659201	8659400	0.0955056	0.195652	High mobility group B protein 7
Cs2g_pb012610	CHH	chr2	8651001	8651200	0.114983	0.237473	LRR receptor-like serine/threonine-protein kinase GSO1
Cs2g_pb012740	CG	chr2	8565601	8565800	0.127358	0.28133	Alpha-galactosidase 1
Cs2g_pb012840	CG	chr2	8507201	8507400	0.366972	0.162437	Protease Do-like 10, mitochondrial
Cs2g_pb012850	CG	chr2	8492201	8492400	0.156522	0.0316456	Light-mediated development protein DET1
Cs2g_pb013090	CHH	chr2	8265201	8265400	0.0147059	0.138889	Ycf3-interacting protein 1, chloroplastic
Cs2g_pb013420	CG	chr2	8058001	8058200	0.308176	0.147059	Protein SUPPRESSOR OF FRI 4
Cs2g_pb013750	CHH	chr2	7815001	7815200	0.0409091	0.144645	Coatomer subunit delta
Cs2g_pb013770	CHG	chr2	7802601	7802800	0.0689655	0.210526
Cs2g_pb013780	CHG	chr2	7802601	7802800	0.0689655	0.210526
Cs2g_pb013780	CHH	chr2	7802001	7802200	0	0.156977
Cs2g_pb013930	CHH	chr2	7691001	7691200	0.11465	0.239623	Eukaryotic translation initiation factor 2 subunit beta
Cs2g_pb014360	CG	chr2	12132001	12132200	0.395973	0.185864
Cs2g_pb014360	CHG	chr2	12132001	12132200	0.271698	0.131579
Cs2g_pb014570	CHH	chr2	12808001	12808200	0.0991091	0.224206	Cyclic nucleotide-gated ion channel 1
Cs2g_pb015120	CG	chr2	13351401	13351600	0.0104712	0.133574	UDP-glycosyltransferase 74F2
Cs2g_pb015120	CHH	chr2	13351401	13351600	0.0307018	0.141026	UDP-glycosyltransferase 74F2
Cs2g_pb015210	CHH	chr2	13467801	13468000	0.0937997	0.216696	Peroxisomal membrane protein 13
Cs2g_pb015380	CHG	chr2	13593801	13594000	0.100437	0.22179
Cs2g_pb015520	CHH	chr2	13761001	13761200	0.203474	0.0923077	Putative pre-mRNA-splicing factor ATP-dependent RNA helicase DHX16
Cs2g_pb015640	CHG	chr2	14872801	14873000	0.0544554	0.156425
Cs2g_pb015700	CHG	chr2	14826201	14826400	0.241379	0.0782123
Cs2g_pb015770	CG	chr2	14721401	14721600	0.0070922	0.145038
Cs2g_pb015860	CG	chr2	14604401	14604600	0.287293	0.0869565	Probable glycosyltransferase At3g07620
Cs2g_pb015940	CHH	chr2	14573001	14573200	0.189542	0.0883392
Cs2g_pb016450	CHH	chr2	17567201	17567400	0.134328	0.368421	CDT1-like protein b
Cs2g_pb016470	CHH	chr2	17514201	17514400	0.0833333	0.233766
Cs2g_pb016750	CHH	chr2	17171001	17171200	0.280702	0.114583	Putative F-box/LRR-repeat protein At5g54820
Cs2g_pb016890	CG	chr2	17026201	17026400	0.284615	0.0806452	DNA-directed RNA polymerase II subunit RPB1
Cs2g_pb016920	CHH	chr2	17001201	17001400	0.0574163	0.20827	Protein TRANSPARENT TESTA 12
Cs2g_pb016970	CG	chr2	16940401	16940600	0.230769	0.0723684	NEDD8-activating enzyme E1 regulatory subunit
Cs2g_pb017080	CHH	chr2	16764201	16764400	0	0.10262	Arogenate dehydratase/prephenate dehydratase 1, chloroplastic
Cs2g_pb017450	CHH	chr2	16312601	16312800	0.0882353	0.190283	Uncharacterized protein At2g29880
Cs2g_pb017650	CHG	chr2	16036201	16036400	0.17284	0.430233	1-aminocyclopropane-1-carboxylate oxidase
Cs2g_pb017650	CHH	chr2	16036201	16036400	0.0675676	0.179798	1-aminocyclopropane-1-carboxylate oxidase
Cs2g_pb017660	CHG	chr2	16026001	16026200	0.55102	0.852941	Probable tyrosine-protein phosphatase At1g05000
Cs2g_pb017740	CHH	chr2	15927801	15928000	0.196721	0.043956	Ethylene-responsive transcription factor 3
Cs2g_pb017770	CHG	chr2	15900801	15901000	0.15	0.0350877	Triacylglycerol lipase 2
Cs2g_pb017810	CHH	chr2	15874001	15874200	0.361022	0.647727	Centromere/kinetochore protein zw10 homolog
Cs2g_pb018070	CHG	chr2	15500001	15500200	0.351145	0.0714286	Tubulin-folding cofactor A
Cs2g_pb018520	CHH	chr2	15185601	15185800	0.0337079	0.139623	Chaperone protein DnaJ
Cs2g_pb019000	CHH	chr2	20066401	20066600	0.275109	0.0738636	Miraculin
Cs2g_pb019100	CHG	chr2	19832401	19832600	0.440789	0.138728	Plastid division protein CDP1, chloroplastic
Cs2g_pb019110	CHH	chr2	19826201	19826400	0.0474138	0.166667	Succinyl-CoA ligase [ADP-forming] subunit alpha-1, mitochondrial
Cs2g_pb019250	CHH	chr2	19628201	19628400	0.402647	0.169082	Tubulin-folding cofactor C
Cs2g_pb019450	CHH	chr2	19050001	19050200	0.205575	0.504762	Phospholipid-transporting ATPase 2
Cs2g_pb019500	CHH	chr2	18977601	18977800	0.0608696	0.212219	Non-specific lipid-transfer protein 13
Cs2g_pb019510	CHH	chr2	18977601	18977800	0.0608696	0.212219	Protein TPX2
Cs2g_pb019670	CHG	chr2	18527001	18527200	0.143939	0.0258065	O-acyltransferase WSD1
Cs2g_pb019680	CHG	chr2	18458801	18459000	0.0119048	0.146154	O-acyltransferase WSD1
Cs2g_pb019780	CHH	chr2	18235001	18235200	0.868852	0.601942	Probable serine/threonine-protein kinase At1g54610
Cs2g_pb019920	CHH	chr2	21301401	21301600	0.0404624	0.190141	Uric acid degradation bifunctional protein TTL
Cs2g_pb019930	CHH	chr2	21301401	21301600	0.0404624	0.190141	3-hydroxyisobutyryl-CoA hydrolase 1
Cs2g_pb020130	CG	chr2	21462601	21462800	0.0756303	0.24	Protein TRIGALACTOSYLDIACYLGLYCEROL 4, chloroplastic
Cs2g_pb020770	CG	chr2	21976601	21976800	0.0693069	0.179372
Cs2g_pb021060	CHH	chr2	22394201	22394400	0.20915	0.0987654	RPM1-interacting protein 4
Cs2g_pb021150	CG	chr2	22546001	22546200	0.180723	0.0446927
Cs2g_pb021550	CHH	chr2	23269001	23269200	0.086758	0.242009	Transcription factor GTE8
Cs2g_pb021560	CHH	chr2	23269001	23269200	0.086758	0.242009	Thymidylate kinase
Cs2g_pb021660	CHH	chr2	23480001	23480200	0.0824742	0.229592	Phosducin-like protein 3
Cs2g_pb021740	CG	chr2	23553001	23553200	0	0.203046
Cs2g_pb021750	CHG	chr2	23556001	23556200	0.2	0.0777385	DNA polymerase
Cs2g_pb021940	CHG	chr2	23762601	23762800	0.219178	0.0183486	LRR receptor-like serine/threonine-protein kinase FLS2
Cs2g_pb021950	CG	chr2	23790001	23790200	0.0552486	0.170732	LRR receptor-like serine/threonine-protein kinase ERECTA
Cs2g_pb022030	CHG	chr2	23856201	23856400	0.309524	0.0743802	Uncharacterized protein At4g15970
Cs2g_pb022160	CG	chr2	23999401	23999600	0.120968	0.35443	Uncharacterized protein YciO
Cs2g_pb022320	CHH	chr2	24134001	24134200	0.0947368	0.19573
Cs2g_pb022370	CHH	chr2	24228201	24228400	0.2	0.0974576	Probable metal-nicotianamine transporter YSL6
Cs2g_pb022590	CG	chr2	24707001	24707200	0.151007	0
Cs2g_pb022670	CHG	chr2	24837601	24837800	0	0.108527
Cs2g_pb022680	CHG	chr2	24858601	24858800	0.168675	0.0390625	Homogentisate geranylgeranyltransferase, chloroplastic
Cs2g_pb022930	CG	chr2	25211601	25211800	0.210832	0.101266	V-type proton ATPase subunit C
Cs2g_pb022930	CHG	chr2	25211801	25212000	0.0421687	0.184874	V-type proton ATPase subunit C
Cs2g_pb023000	CG	chr2	25254601	25254800	0.00917431	0.15	ATP-dependent Clp protease ATP-binding subunit clpA homolog
Cs2g_pb023000	CG	chr2	25254801	25255000	0.023622	0.276596	ATP-dependent Clp protease ATP-binding subunit clpA homolog
Cs2g_pb023000	CHG	chr2	25254801	25255000	0	0.204301	ATP-dependent Clp protease ATP-binding subunit clpA homolog
Cs2g_pb023080	CG	chr2	25331601	25331800	0.168269	0.0643777	Light-regulated protein
Cs2g_pb023150	CG	chr2	25421401	25421600	0.413223	0.13587	N-alpha-acetyltransferase MAK3
Cs2g_pb023280	CG	chr2	25562001	25562200	0.0253165	0.207407	Nodulation receptor kinase
Cs2g_pb023410	CHH	chr2	25732001	25732200	0.0759494	0.180039	Syntaxin-22
Cs2g_pb023460	CHG	chr2	25770401	25770600	0.157895	0.383117
Cs2g_pb023730	CHH	chr2	25972601	25972800	0.0265487	0.166667	ATP-dependent zinc metalloprotease FTSH 8, chloroplastic
Cs2g_pb023740	CHH	chr2	25972601	25972800	0.0265487	0.166667	Pentatricopeptide repeat-containing protein At2g41080
Cs2g_pb023790	CG	chr2	25999801	26000000	0.103896	0.348837	Protein CAJ1
Cs2g_pb023800	CHH	chr2	26004001	26004200	0.188462	0.0805861	Autolysin
Cs2g_pb023890	CHH	chr2	26062601	26062800	0.0408163	0.482353	50S ribosomal protein L1
Cs2g_pb023960	CG	chr2	26168601	26168800	0.364706	0.159722
Cs2g_pb024170	CG	chr2	26431601	26431800	0.646465	0.273684	Caskin-1
Cs2g_pb024310	CHG	chr2	26596201	26596400	0.180952	0.0359712	Derlin-1
Cs2g_pb024480	CHH	chr2	26788201	26788400	0.196319	0.0657895
Cs2g_pb024500	CHH	chr2	26836801	26837000	0.4	0.823899	Protein YLS3
Cs2g_pb024610	CHG	chr2	26950801	26951000	0.166667	0.48913	Protein PLANT CADMIUM RESISTANCE 6
Cs2g_pb024890	CHH	chr2	27531201	27531400	0.0229008	0.146497	Prohibitin-2, mitochondrial
Cs2g_pb024890	CHH	chr2	27532201	27532400	0.0493827	0.160256	Prohibitin-2, mitochondrial
Cs2g_pb025160	CHG	chr2	27250001	27250200	0.163636	0.017341	Glutamate receptor 3.3
Cs2g_pb025210	CHH	chr2	27214001	27214200	0.0232558	0.162281	Glutamate receptor 3.3
Cs2g_pb025370	CHH	chr2	27070801	27071000	0.29249	0.128	Protein trichome birefringence-like 39
Cs2g_pb025690	CG	chr2	28987801	28988000	0.0280374	0.220779	Transcription factor WER
Cs2g_pb025870	CG	chr2	28821001	28821200	0	0.153226	Alpha-amylase
Cs2g_pb026080	CHH	chr2	28601001	28601200	0.226115	0.110727	Chaperone protein DnaJ
Cs2g_pb026160	CHG	chr2	28526201	28526400	0.817496	0.514706	WD repeat-containing protein 82
Cs2g_pb026260	CHG	chr2	28436401	28436600	0.108844	0
Cs2g_pb026330	CHH	chr2	28374401	28374600	0.140984	0.395509	Myb-related protein Myb4
Cs2g_pb026350	CG	chr2	28361801	28362000	0.11811	0.00273224
Cs2g_pb026460	CG	chr2	28244001	28244200	0.0180995	0.130952	Alkane hydroxylase MAH1
Cs2g_pb026540	CHH	chr2	28198401	28198600	0.0327869	0.174699	Uncharacterized CRM domain-containing protein At3g25440, chloroplastic
Cs2g_pb026600	CG	chr2	28159401	28159600	0	0.13308	tRNA pseudouridine synthase B
Cs2g_pb026710	CHG	chr2	28066001	28066200	0.556522	0.174825	Pentatricopeptide repeat-containing protein At4g35850, mitochondrial
Cs2g_pb026780	CHG	chr2	27999001	27999200	0.218182	0.532407
Cs2g_pb027090	CHG	chr2	29427001	29427200	0.234783	0.0698925
Cs2g_pb027130	CHH	chr2	29551601	29551800	0.146552	0.323887	LRR receptor-like serine/threonine-protein kinase EFR
Cs2g_pb027140	CHH	chr2	29551601	29551800	0.146552	0.323887	Pentatricopeptide repeat-containing protein At3g04760, chloroplastic
Cs2g_pb027150	CHG	chr2	29560001	29560200	0.00591716	0.109023	Pentatricopeptide repeat-containing protein At1g08610
Cs2g_pb027410	CHH	chr2	30129601	30129800	0.032967	0.166667
Cs2g_pb027690	CG	chr2	30633401	30633600	0.144068	0.0410959
Cs2g_pb027740	CHH	chr2	30758201	30758400	0.221884	0.102339
Cs2g_pb027750	CHH	chr2	30758201	30758400	0.221884	0.102339
Cs2g_pb027920	CG	chr2	31055001	31055200	0.155172	0
Cs2g_pb028260	CHH	chr2	31443001	31443200	0.100271	0.202186	WAT1-related protein At5g40240
Cs2g_pb028300	CHG	chr2	31476201	31476400	0.0891089	0.280992	WAT1-related protein At5g40240
Cs2g_pb028350	CHH	chr2	31530601	31530800	0.132075	0.346591	Alpha-dioxygenase 1
Cs2g_pb028460	CG	chr2	31609001	31609200	0.282051	0.113208	Probable LRR receptor-like serine/threonine-protein kinase At3g47570
Cs2g_pb028710	CG	chr2	31742201	31742400	0.374194	0.168874	4-diphosphocytidyl-2-C-methyl-D-erythritol kinase, chloroplastic/chromoplastic (Fragment)
Cs2g_pb028870	CHH	chr2	31895601	31895800	0.336493	0.0941176
Cs2g_pb028940	CG	chr2	31937801	31938000	0.554348	0.293478	Autophagy protein 5
Cs3g_pb000200	CG	chr3	260401	260600	0.0886076	0.285714	Glutathione S-transferase zeta class
Cs3g_pb000480	CHH	chr3	589401	589600	0.173028	0.369663	Probable tRNA N6-adenosine threonylcarbamoyltransferase
Cs3g_pb000520	CHH	chr3	652801	653000	0.55814	0.234783	DNA (cytosine-5)-methyltransferase 1
Cs3g_pb000560	CHG	chr3	756801	757000	0.182648	0.0769231	Methionine S-methyltransferase
Cs3g_pb000730	CHG	chr3	1085801	1086000	0.091716	0.198939	22.7 kDa class IV heat shock protein
Cs3g_pb000990	CG	chr3	1480601	1480800	0.151163	0	Survival of motor neuron-related-splicing factor 30
Cs3g_pb001070	CG	chr3	1648601	1648800	0.127273	0.027027
Cs3g_pb001070	CHH	chr3	1648201	1648400	0.670455	0.351351
Cs3g_pb001070	CHH	chr3	1648401	1648600	0.180473	0.0760668
Cs3g_pb001080	CG	chr3	1648601	1648800	0.127273	0.027027
Cs3g_pb001090	CHG	chr3	1718601	1718800	0.537313	0.161111
Cs3g_pb001130	CG	chr3	1734601	1734800	0.277108	0.0761905
Cs3g_pb001330	CHG	chr3	2119801	2120000	0.365217	0.03125	PHP domain-containing protein HI_1400
Cs3g_pb001490	CHG	chr3	2929801	2930000	0.394958	0.144654
Cs3g_pb001490	CHG	chr3	2930601	2930800	0.289474	0.143396
Cs3g_pb001620	CG	chr3	4824201	4824400	0.12	0.00512821	DNA (cytosine-5)-methyltransferase 1
Cs3g_pb001860	CHG	chr3	4521601	4521800	0.106061	0.00383142
Cs3g_pb002260	CHG	chr3	3982601	3982800	0.0407407	0.310559	Ras-related protein RABA2a
Cs3g_pb002320	CG	chr3	3853601	3853800	0.516854	0.768519
Cs3g_pb002400	CG	chr3	3657401	3657600	0.133333	0.271318
Cs3g_pb002400	CHG	chr3	3657401	3657600	0.0549451	0.164286
Cs3g_pb002820	CHH	chr3	6370601	6370800	0.0763359	0.263393	3-ketoacyl-CoA synthase 7
Cs3g_pb002840	CHH	chr3	6281201	6281400	0.707071	0.291367	Caffeic acid 3-O-methyltransferase
Cs3g_pb002850	CHG	chr3	6270601	6270800	0.35443	0.13	Probable protein kinase At2g41970
Cs3g_pb002850	CHH	chr3	6270201	6270400	0.294643	0.132075	Probable protein kinase At2g41970
Cs3g_pb002870	CHH	chr3	6249001	6249200	0.038835	0.200873	Probable 3-hydroxyisobutyrate dehydrogenase-like 3, mitochondrial
Cs3g_pb003190	CG	chr3	5815601	5815800	0.340862	0.161463	BAHD acyltransferase At5g47980
Cs3g_pb003190	CHG	chr3	5815401	5815600	0.24086	0.118126	BAHD acyltransferase At5g47980
Cs3g_pb003190	CHH	chr3	5815001	5815200	0.126506	0.328244	BAHD acyltransferase At5g47980
Cs3g_pb003550	CHG	chr3	5143201	5143400	0.117647	0	Cannabidiolic acid synthase-like 2
Cs3g_pb004020	CG	chr3	8474401	8474600	0.142857	0.0157895
Cs3g_pb004020	CHG	chr3	8472801	8473000	0.0526316	0.201327
Cs3g_pb004030	CHG	chr3	8472801	8473000	0.0526316	0.201327
Cs3g_pb004030	CHG	chr3	8472601	8472800	0.00581395	0.176471
Cs3g_pb004200	CHG	chr3	8217001	8217200	0.229814	0.0445344
Cs3g_pb004330	CG	chr3	7680201	7680400	0.342857	0.10101
Cs3g_pb004340	CG	chr3	7680201	7680400	0.342857	0.10101
Cs3g_pb004600	CHH	chr3	6732801	6733000	0.103878	0.208703
Cs3g_pb004850	CHG	chr3	10519601	10519800	0.0122699	0.159836
Cs3g_pb005060	CG	chr3	11368601	11368800	0.0144928	0.151685
Cs3g_pb005400	CG	chr3	12039201	12039400	0.0896552	0.231214
Cs3g_pb005610	CHG	chr3	12320001	12320200	0.22449	0.484127
Cs3g_pb005630	CHH	chr3	12342601	12342800	0.0952381	0.207188	Probable S-adenosylmethionine-dependent methyltransferase At5g38780
Cs3g_pb005650	CHH	chr3	12361201	12361400	0.21118	0.0895522	Macro domain-containing protein XCC3184
Cs3g_pb005660	CHH	chr3	12361201	12361400	0.21118	0.0895522	MACPF domain-containing protein At4g24290
Cs3g_pb005670	CHH	chr3	12377801	12378000	0.285714	0.1375
Cs3g_pb005920	CHG	chr3	12878801	12879000	0.164835	0.0491803
Cs3g_pb005970	CHG	chr3	13117201	13117400	0	0.17284	L-type lectin-domain containing receptor kinase IX.1
Cs3g_pb006140	CG	chr3	13401401	13401600	0.178218	0.0478088	Trehalase
Cs3g_pb006310	CG	chr3	13663801	13664000	0.200535	0.0894942
Cs3g_pb006310	CHG	chr3	13663801	13664000	0.240741	0.106977
Cs3g_pb006380	CHG	chr3	13880801	13881000	0.292453	0.142487
Cs3g_pb006450	CHG	chr3	14011001	14011200	0.490196	0.186275	Probable carboxylesterase 2
Cs3g_pb006510	CG	chr3	14054801	14055000	0.0641026	0.221757	Probable carboxylesterase 13
Cs3g_pb006510	CHG	chr3	14054801	14055000	0.06	0.191919	Probable carboxylesterase 13
Cs3g_pb006540	CHH	chr3	14084601	14084800	0.0620155	0.168627	Probable carboxylesterase 7
Cs3g_pb006580	CG	chr3	14169801	14170000	0.208333	0.0666667	Ribosome biogenesis protein BOP1 homolog
Cs3g_pb006680	CG	chr3	14285201	14285400	0.156716	0
Cs3g_pb007150	CHG	chr3	14728201	14728400	0.409836	0.0288462	Disease resistance RPP8-like protein 3
Cs3g_pb007270	CG	chr3	14905001	14905200	0.174129	0.0384615	Flavonoid 3'-monooxygenase
Cs3g_pb007420	CG	chr3	15192201	15192400	0.113333	0	Probable WRKY transcription factor 19
Cs3g_pb007450	CHH	chr3	15231601	15231800	0.062069	0.166951
Cs3g_pb007480	CHH	chr3	15298801	15299000	0.111511	0.257297	Aminotransferase ALD1
Cs3g_pb007900	CG	chr3	16302401	16302600	0.0377358	0.211055
Cs3g_pb008220	CHH	chr3	17043601	17043800	0.303448	0.145374	GPI mannosyltransferase 1
Cs3g_pb008740	CHH	chr3	18244201	18244400	0.200873	0.0940367	Probable pectinesterase/pectinesterase inhibitor 25
Cs3g_pb008890	CHG	chr3	18512801	18513000	0.248869	0.0657895
Cs3g_pb009010	CHH	chr3	18665801	18666000	0.0434783	0.148496	Cyclin-dependent kinase F-4
Cs3g_pb009240	CG	chr3	19150201	19150400	0.354497	0.116751	Protein ENHANCED DISEASE RESISTANCE 2-like
Cs3g_pb009240	CHG	chr3	19151201	19151400	0.204633	0.0927673	Protein ENHANCED DISEASE RESISTANCE 2-like
Cs3g_pb009240	CHG	chr3	19150201	19150400	0.241379	0.042735	Protein ENHANCED DISEASE RESISTANCE 2-like
Cs3g_pb009340	CHG	chr3	19235201	19235400	0.20197	0.0470588	UPF0481 protein At3g47200
Cs3g_pb009390	CHG	chr3	19280201	19280400	0.23	0.0878661	Disease resistance protein RPS2
Cs3g_pb009420	CG	chr3	19339401	19339600	0.131783	0	Disease resistance protein RPS2
Cs3g_pb009440	CG	chr3	19370801	19371000	0	0.160428	Protein IN2-1 homolog B
Cs3g_pb009520	CHH	chr3	19492601	19492800	0.436842	0.203883
Cs3g_pb009670	CG	chr3	19612001	19612200	0.32	0.0561798	UDP-glycosyltransferase 83A1
Cs3g_pb009680	CG	chr3	19612001	19612200	0.32	0.0561798
Cs3g_pb009880	CHG	chr3	19975601	19975800	0.236515	0.0813953
Cs3g_pb009950	CHG	chr3	20145001	20145200	0.113208	0.00740741
Cs3g_pb010060	CHH	chr3	20297001	20297200	0.108696	0.31068
Cs3g_pb010070	CHH	chr3	20297001	20297200	0.108696	0.31068
Cs3g_pb010170	CHH	chr3	20394601	20394800	0.0189394	0.135945	14 kDa proline-rich protein DC2.15
Cs3g_pb010250	CG	chr3	20477201	20477400	0.106742	0.241525	Chaperone protein dnaJ 11, chloroplastic
Cs3g_pb010420	CHH	chr3	20709201	20709400	0.0336538	0.171171	Dolichyl-diphosphooligosaccharide--protein glycosyltransferase subunit DAD1
Cs3g_pb010640	CG	chr3	21049001	21049200	0.214286	0
Cs3g_pb010820	CHH	chr3	21310801	21311000	0.0362694	0.142336	Probable U6 snRNA-associated Sm-like protein LSm4
Cs3g_pb010840	CHH	chr3	21331001	21331200	0.093985	0.26893	ABC transporter B family member 2
Cs3g_pb011140	CHG	chr3	21808801	21809000	0.405229	0.188482	Intersectin-1
Cs3g_pb011380	CHH	chr3	22156601	22156800	0.160784	0.0515464	Shikimate O-hydroxycinnamoyltransferase
Cs3g_pb011570	CG	chr3	22490401	22490600	0.722222	0.434599	Pentatricopeptide repeat-containing protein At1g77360, mitochondrial
Cs3g_pb011790	CHG	chr3	23969801	23970000	0.295337	0.143443	Zeta-carotene desaturase, chloroplastic/chromoplastic
Cs3g_pb012180	CHG	chr3	23636001	23636200	0.0337838	0.164021	Ammonium transporter 3 member 1
Cs3g_pb012820	CHG	chr3	37511801	37512000	0.455882	0.735714	Tetratricopeptide repeat protein SKI3
Cs3g_pb012910	CHH	chr3	37431201	37431400	0.180702	0.0768307	Proton pump-interactor 1
Cs3g_pb013070	CHH	chr3	37304601	37304800	0.117188	0.261649	PsbP domain-containing protein 3, chloroplastic
Cs3g_pb013100	CHH	chr3	37304601	37304800	0.117188	0.261649	AT-hook motif nuclear-localized protein 10
Cs3g_pb013120	CHH	chr3	37291801	37292000	0.17	0.0333333
Cs3g_pb013130	CHH	chr3	37291801	37292000	0.17	0.0333333	Increased DNA methylation 3
Cs3g_pb013300	CG	chr3	37195801	37196000	0.12037	0.277014
Cs3g_pb013430	CHH	chr3	37133601	37133800	0.0885167	0.210309	Fanconi anemia group J protein homolog
Cs3g_pb013450	CG	chr3	37110401	37110600	0.142292	0.0392749	High mobility group B protein 2
Cs3g_pb013450	CHH	chr3	37110601	37110800	0.162692	0.044096	High mobility group B protein 2
Cs3g_pb013490	CHH	chr3	37099601	37099800	0.285714	0.101587	Bromodomain and PHD finger-containing protein 3
Cs3g_pb013770	CHH	chr3	36912801	36913000	0.113924	0.27476
Cs3g_pb013890	CHG	chr3	36826801	36827000	0.282258	0.0544218
Cs3g_pb014400	CHH	chr3	36509401	36509600	0.0607903	0.162562	GDSL esterase/lipase EXL1
Cs3g_pb014520	CG	chr3	36423601	36423800	0.204225	0.0165746	Receptor protein kinase CLAVATA1
Cs3g_pb014520	CHG	chr3	36423601	36423800	0.195489	0.0409357	Receptor protein kinase CLAVATA1
Cs3g_pb014530	CG	chr3	36423601	36423800	0.204225	0.0165746	Synaptotagmin-2
Cs3g_pb014530	CHG	chr3	36423601	36423800	0.195489	0.0409357	Synaptotagmin-2
Cs3g_pb014560	CHG	chr3	36404401	36404600	0.170968	0.0416667	Kinesin-like protein KIF22
Cs3g_pb014860	CG	chr3	36193201	36193400	0.286667	0.103093	Probable diphthine methyl ester synthase
Cs3g_pb015230	CHG	chr3	35882201	35882400	0.244444	0.0944444	S-type anion channel SLAH1
Cs3g_pb015330	CHH	chr3	35805401	35805600	0.0706638	0.192061	Glucose-induced degradation protein 8 homolog
Cs3g_pb015380	CHH	chr3	35785401	35785600	0.207921	0.436275	Jacalin-related lectin 3
Cs3g_pb015600	CHH	chr3	35623401	35623600	0.112195	0.316279	Probable mitochondrial chaperone BCS1-B
Cs3g_pb015600	CHH	chr3	35623201	35623400	0.016129	0.162791	Probable mitochondrial chaperone BCS1-B
Cs3g_pb015640	CHH	chr3	35597401	35597600	0.352018	0.173387
Cs3g_pb015870	CHH	chr3	35472801	35473000	0.0967742	0.21466	Sugar transporter ERD6-like 6
Cs3g_pb016110	CHG	chr3	35317401	35317600	0.0194805	0.171429
Cs3g_pb016240	CHH	chr3	35227201	35227400	0.218935	0.0566038	Peroxisomal membrane protein 11A
Cs3g_pb016910	CHH	chr3	34773001	34773200	0.111864	0.229572
Cs3g_pb017130	CHH	chr3	34643801	34644000	0.0212766	0.126	Calmodulin-like protein 6
Cs3g_pb017200	CHH	chr3	34603201	34603400	0.0873362	0.275154	Protein WEAK CHLOROPLAST MOVEMENT UNDER BLUE LIGHT 1
Cs3g_pb017570	CG	chr3	34326001	34326200	0.032	0.224044
Cs3g_pb017760	CHH	chr3	34211401	34211600	0.0165289	0.214286	F-box protein GID2
Cs3g_pb017890	CHG	chr3	34141001	34141200	0.451613	0.0897436	Mitochondrial substrate carrier family protein J
Cs3g_pb018380	CHH	chr3	33851801	33852000	0.224525	0.105431
Cs3g_pb018380	CHH	chr3	33852401	33852600	0.0392157	0.139286
Cs3g_pb018390	CHH	chr3	33852401	33852600	0.0392157	0.139286
Cs3g_pb018490	CG	chr3	33792201	33792400	0.208068	0.0686499	Erythroid differentiation-related factor 1
Cs3g_pb018620	CHH	chr3	33695401	33695600	0.58156	0.30742	Deoxycytidine kinase
Cs3g_pb019000	CHH	chr3	33442001	33442200	0.118971	0.373333	40S ribosomal protein S18
Cs3g_pb019080	CHH	chr3	33386201	33386400	0.0326797	0.164241	Peroxidase 12
Cs3g_pb019090	CG	chr3	33376601	33376800	0.385321	0.10219	Phytosulfokine receptor 2
Cs3g_pb019240	CHG	chr3	33252201	33252400	0.223214	0.0675676	Probable sesquiterpene synthase
Cs3g_pb019870	CHH	chr3	32770001	32770200	0.0958466	0.208556
Cs3g_pb020010	CG	chr3	32691601	32691800	0.155172	0	Pentatricopeptide repeat-containing protein At3g21470
Cs3g_pb020050	CG	chr3	32670801	32671000	0.967742	0.712
Cs3g_pb020140	CG	chr3	32619001	32619200	0.367698	0.147541	Thioredoxin M-type, chloroplastic
Cs3g_pb020180	CG	chr3	32598001	32598200	0.270588	0.0661157	Transcription factor MYB44
Cs3g_pb020220	CHH	chr3	32581601	32581800	0.377622	0.631285
Cs3g_pb020270	CHH	chr3	32548001	32548200	0.739362	0.45614	F-box protein SKP2A
Cs3g_pb020500	CHH	chr3	32373201	32373400	0.046875	0.188571	Probable acyl-activating enzyme 5, peroxisomal
Cs3g_pb020550	CG	chr3	32338201	32338400	0.247059	0.0818182	Chalcone synthase
Cs3g_pb020670	CG	chr3	32244201	32244400	0	0.283951	Histone-lysine N-methyltransferase ASHH2
Cs3g_pb020800	CHH	chr3	32139001	32139200	0.0838926	0.186499	Probable receptor-like protein kinase At1g11050
Cs3g_pb020910	CHH	chr3	32079001	32079200	0.17561	0.0342679	Pentatricopeptide repeat-containing protein At1g77405
Cs3g_pb020990	CHH	chr3	32019201	32019400	0.0297619	0.142857	NAC domain-containing protein 2
Cs3g_pb021130	CG	chr3	31881601	31881800	0.130952	0.00740741
Cs3g_pb021140	CG	chr3	31881601	31881800	0.130952	0.00740741	F-box protein 7
Cs3g_pb021330	CHH	chr3	31741801	31742000	0.206897	0.422043
Cs3g_pb021480	CHH	chr3	31653201	31653400	0.141975	0.326087
Cs3g_pb021520	CHH	chr3	31653201	31653400	0.141975	0.326087
Cs3g_pb021590	CHH	chr3	31612801	31613000	0.123894	0.292035	Chalcone synthase 2
Cs3g_pb021670	CHH	chr3	31559601	31559800	0.164794	0.0599174	UPF0695 membrane protein C977.11/PB8B6.06c
Cs3g_pb021680	CHH	chr3	31559601	31559800	0.164794	0.0599174	Cold shock protein 1
Cs3g_pb021870	CG	chr3	31417401	31417600	0.0133929	0.127451	Nitrate reductase [NAD(P)H]
Cs3g_pb021910	CG	chr3	31387401	31387600	0.453608	0.704545
Cs3g_pb022580	CHH	chr3	30872801	30873000	0.00862069	0.111814	Annexin D1
Cs3g_pb022590	CHH	chr3	30865001	30865200	0.0736196	0.19788	Probable LRR receptor-like serine/threonine-protein kinase At4g08850
Cs3g_pb022620	CHH	chr3	30848401	30848600	0.0384615	0.146572
Cs3g_pb022650	CHH	chr3	30829001	30829200	0.164038	0.0443828	Scopoletin glucosyltransferase
Cs3g_pb022660	CHH	chr3	30829001	30829200	0.164038	0.0443828
Cs3g_pb022900	CG	chr3	30635001	30635200	0.0983607	0.240741	F-box protein FBW2
Cs3g_pb022960	CHH	chr3	30566601	30566800	0.0643275	0.188289	Alcohol dehydrogenase-like 2
Cs3g_pb023240	CHH	chr3	30313201	30313400	0.176471	0.485849	Pyridoxine/pyridoxamine 5'-phosphate oxidase 1, chloroplastic
Cs3g_pb023240	CHH	chr3	30313601	30313800	0.336406	0.164557	Pyridoxine/pyridoxamine 5'-phosphate oxidase 1, chloroplastic
Cs3g_pb023240	CHH	chr3	30313401	30313600	0.0849315	0.198095	Pyridoxine/pyridoxamine 5'-phosphate oxidase 1, chloroplastic
Cs3g_pb023350	CG	chr3	30193001	30193200	0.138728	0.0227273	Chaperone protein DnaJ
Cs3g_pb023490	CHH	chr3	30066801	30067000	0.882353	0.625731
Cs3g_pb023700	CHH	chr3	29900801	29901000	0.0604027	0.210383	BEACH domain-containing protein lvsC
Cs3g_pb023870	CHG	chr3	29673201	29673400	0.0225564	0.136691	Oligopeptide transporter 2
Cs3g_pb023930	CG	chr3	29649001	29649200	0.244541	0.531599	CBL-interacting serine/threonine-protein kinase 8
Cs3g_pb023940	CG	chr3	29649001	29649200	0.244541	0.531599
Cs3g_pb024170	CG	chr3	29432601	29432800	0.823529	0.43299	Tubulin alpha chain
Cs3g_pb024370	CG	chr3	29250601	29250800	0.309524	0.113924
Cs3g_pb024370	CHH	chr3	29249401	29249600	0.0754098	0.217822
Cs3g_pb024380	CG	chr3	29250601	29250800	0.309524	0.113924	Squalene epoxidase 1
Cs3g_pb024380	CHH	chr3	29249401	29249600	0.0754098	0.217822	Squalene epoxidase 1
Cs3g_pb024620	CHH	chr3	29056601	29056800	0.205128	0.0911458	Tetratricopeptide repeat protein 7B
Cs3g_pb024760	CHG	chr3	28956201	28956400	0.360731	0.615942	Ribonuclease H
Cs3g_pb024910	CHH	chr3	28850401	28850600	0.0555556	0.155797	Subtilisin-like protease SBT1.7
Cs3g_pb025000	CHG	chr3	28777001	28777200	0.15	0.029703	Aspartic proteinase-like protein 2
Cs3g_pb025630	CG	chr3	28408401	28408600	0.0588235	0.3375
Cs3g_pb025670	CHH	chr3	28394601	28394800	0.0946882	0.206037	Pyrophosphate-energized vacuolar membrane proton pump 1
Cs3g_pb025840	CHH	chr3	28295601	28295800	0.256471	0.058642	Exonuclease mut-7 homolog
Cs3g_pb025870	CHH	chr3	28279801	28280000	0.147945	0.045977	Chaperone protein DnaJ 1
Cs3g_pb026000	CG	chr3	28206801	28207000	0.267857	0.0754717	Pre-mRNA-splicing factor 38
Cs3g_pb026020	CG	chr3	28193001	28193200	0.13253	0.573171	Topless-related protein 3
Cs3g_pb026650	CHH	chr3	27689401	27689600	0.036036	0.152174	Cell cycle checkpoint control protein RAD9A
Cs3g_pb026670	CG	chr3	27681801	27682000	0	0.120536
Cs3g_pb026840	CG	chr3	27575201	27575400	0.114286	0	Nuclear transcription factor Y subunit B-4
Cs3g_pb027010	CG	chr3	27449601	27449800	0.319328	0.12628	Wall-associated receptor kinase-like 2
Cs3g_pb027010	CG	chr3	27449201	27449400	0.123494	0.020202	Wall-associated receptor kinase-like 2
Cs3g_pb027010	CHG	chr3	27449601	27449800	0.3	0.125874	Wall-associated receptor kinase-like 2
Cs3g_pb027240	CG	chr3	27283601	27283800	0.182336	0.0614657
Cs3g_pb027600	CHG	chr3	27008001	27008200	0.136009	0.304054
Cs3g_pb027910	CHH	chr3	26584401	26584600	0.302326	0.0770642	Receptor-like cytosolic serine/threonine-protein kinase RBK2
Cs3g_pb028280	CG	chr3	26124401	26124600	0.281457	0.114379
Cs3g_pb028730	CHG	chr3	25489801	25490000	0.0995025	0.34632	Superoxide dismutase [Cu-Zn] 4A
Cs3g_pb028840	CG	chr3	25371001	25371200	0	0.115385	F-box/kelch-repeat protein At1g57790
Cs3g_pb028980	CG	chr3	25273601	25273800	0.119403	0
Cs3g_pb029030	CHH	chr3	25164601	25164800	0.217822	0.0303951	Acyltransferase-like protein At1g54570, chloroplastic
Cs3g_pb029100	CG	chr3	25104601	25104800	0	0.102837
Cs3g_pb029260	CHH	chr3	24991601	24991800	0.0169492	0.444444	Cysteine synthase
Cs3g_pb029270	CHH	chr3	24987801	24988000	0.719298	0.437158	5'-3' exoribonuclease 4
Cs3g_pb029320	CHH	chr3	24948401	24948600	0.313808	0.141593	Guanine deaminase
Cs3g_pb029580	CHH	chr3	24680201	24680400	0.0884354	0.228412	Putative glutamine amidotransferase YLR126C
Cs3g_pb029720	CG	chr3	24502601	24502800	0.156863	0.020202
Cs3g_pb029880	CHH	chr3	24336001	24336200	0.0391304	0.153203	Protein ARABIDILLO 1
Cs4g_pb000080	CG	chr4	478401	478600	0.189655	0.406061	Uncharacterized methyltransferase At2g41040, chloroplastic
Cs4g_pb000220	CG	chr4	572001	572200	0.123153	0.376384	Peptidyl-prolyl cis-trans isomerase CYP28, chloroplastic
Cs4g_pb001160	CG	chr4	1214201	1214400	0.192308	0.0821918	Nuclear pore complex protein NUP43
Cs4g_pb001170	CG	chr4	1214201	1214400	0.192308	0.0821918
Cs4g_pb001360	CHH	chr4	1378601	1378800	0.269036	0.101504	Tetratricopeptide repeat protein 1
Cs4g_pb001680	CG	chr4	1579001	1579200	0	0.289474	EG45-like domain containing protein 2
Cs4g_pb001720	CHH	chr4	1601001	1601200	0.226415	0.106195
Cs4g_pb001780	CHH	chr4	1669401	1669600	0.281437	0.132287
Cs4g_pb002040	CHG	chr4	1827601	1827800	0.449438	0.176796	UDP-glycosyltransferase 78D2
Cs4g_pb002160	CG	chr4	1910001	1910200	0.0185185	0.141844	Probable xyloglucan endotransglucosylase/hydrolase protein 23
Cs4g_pb002410	CHG	chr4	2048601	2048800	0.157895	0.461538
Cs4g_pb002410	CHH	chr4	2048601	2048800	0.0421053	0.161905
Cs4g_pb002800	CHH	chr4	2321201	2321400	0.533708	0.283422	Putative glucose-6-phosphate 1-epimerase
Cs4g_pb002980	CHH	chr4	2503801	2504000	0.0338983	0.174825
Cs4g_pb003430	CHH	chr4	2845601	2845800	0.0984848	0.200528	Protein trichome birefringence-like 5
Cs4g_pb003440	CHH	chr4	2845601	2845800	0.0984848	0.200528
Cs4g_pb003730	CG	chr4	3026801	3027000	0.164948	0.0285714	Squalene monooxygenase
Cs4g_pb003780	CHH	chr4	3077601	3077800	0.0419162	0.148026	Cycloartenol synthase
Cs4g_pb003810	CHH	chr4	3096801	3097000	0.0217391	0.186603	Prefoldin subunit 1
Cs4g_pb003860	CHG	chr4	3157001	3157200	0.182796	0.0241935	YTH domain-containing family protein 2
Cs4g_pb003870	CHG	chr4	3157001	3157200	0.182796	0.0241935	30S ribosomal protein S17
Cs4g_pb003950	CHH	chr4	3204601	3204800	0.0672646	0.171196	Organic cation/carnitine transporter 7
Cs4g_pb003980	CHG	chr4	3226801	3227000	0.17284	0.00943396
Cs4g_pb004070	CG	chr4	3283001	3283200	0	0.197674
Cs4g_pb004090	CG	chr4	3283001	3283200	0	0.197674
Cs4g_pb004140	CHG	chr4	3300001	3300200	0.149606	0.354545
Cs4g_pb004710	CHG	chr4	3716001	3716200	0.252252	0.0523256	(S)-coclaurine N-methyltransferase
Cs4g_pb004750	CHG	chr4	3734401	3734600	0.753012	0.485075	Probable WRKY transcription factor 50
Cs4g_pb004750	CHH	chr4	3734401	3734600	0.718121	0.437026	Probable WRKY transcription factor 50
Cs4g_pb004800	CHH	chr4	3751801	3752000	0.148734	0.298893
Cs4g_pb004870	CHG	chr4	3801401	3801600	0.129032	0.369369	Solute carrier family 25 member 44
Cs4g_pb004870	CHH	chr4	3801401	3801600	0.100649	0.237006	Solute carrier family 25 member 44
Cs4g_pb005020	CHH	chr4	3895601	3895800	0.126761	0.276596	Anthocyanin regulatory C1 protein
Cs4g_pb005360	CHH	chr4	4154601	4154800	0.378378	0.124242	Probable flavin-containing monooxygenase 1
Cs4g_pb005770	CHH	chr4	4499001	4499200	0.14881	0.343558	Vacuolar protein-sorting-associated protein 37 homolog 2
Cs4g_pb005810	CG	chr4	4532801	4533000	0.302632	0.0842105	Sucrose synthase
Cs4g_pb006070	CG	chr4	4718201	4718400	0.367021	0.154229	Pollen receptor-like kinase 3
Cs4g_pb006620	CG	chr4	5084601	5084800	0.0777778	0.261905	Putative disease resistance RPP13-like protein 1
Cs4g_pb006640	CHG	chr4	5099401	5099600	0.0795455	0.278846	KH domain-containing protein At5g56140
Cs4g_pb006650	CHG	chr4	5099401	5099600	0.0795455	0.278846	THO complex subunit 3
Cs4g_pb006820	CG	chr4	5199401	5199600	0.226244	0.109145	Subtilisin-like protease SBT5.3
Cs4g_pb007440	CHG	chr4	5690001	5690200	0.148936	0.367188	Cellulose synthase-like protein E6
Cs4g_pb007440	CHH	chr4	5689001	5689200	0.24375	0.103448	Cellulose synthase-like protein E6
Cs4g_pb007480	CG	chr4	5725601	5725800	0.203065	0.05919	Phenolic glucoside malonyltransferase 2
Cs4g_pb007630	CG	chr4	5811201	5811400	0.0655172	0.193146	Putative F-box protein At5g55150
Cs4g_pb007870	CHH	chr4	5993201	5993400	0.166667	0.370441
Cs4g_pb007920	CHH	chr4	6023601	6023800	0.016129	0.178723	Cytochrome P450 71D8
Cs4g_pb007940	CHH	chr4	6041201	6041400	0.144304	0.323834	Cytochrome P450 71D11 (Fragment)
Cs4g_pb008270	CHG	chr4	6328201	6328400	0.0116279	0.207207
Cs4g_pb008620	CHH	chr4	6560801	6561000	0.0901639	0.215517	Glucan endo-1,3-beta-glucosidase 13
Cs4g_pb009450	CHH	chr4	7183401	7183600	0.0226415	0.1841	Structural maintenance of chromosomes protein 2-1
Cs4g_pb009470	CG	chr4	7203601	7203800	0.228571	0.00529101	DnaJ homolog subfamily C member 7 homolog
Cs4g_pb009540	CHH	chr4	7386801	7387000	0.147436	0.0282686
Cs4g_pb009570	CG	chr4	7409001	7409200	0.295455	0.0362319	UDP-glucose flavonoid 3-O-glucosyltransferase 7
Cs4g_pb009580	CHG	chr4	7411601	7411800	0	0.238532
Cs4g_pb009620	CG	chr4	7444001	7444200	0.16	0.0404412	Probable disease resistance protein At4g27220
Cs4g_pb009740	CG	chr4	7591201	7591400	0.0738916	0.194656
Cs4g_pb009840	CHG	chr4	7979201	7979400	0.201613	0.0547945	E3 ubiquitin-protein ligase RING1-like
Cs4g_pb010000	CHG	chr4	8201001	8201200	0.0382979	0.148438	Universal stress protein A-like protein
Cs4g_pb010180	CHH	chr4	8308601	8308800	0.118541	0.252193	Protein trichome birefringence-like 6
Cs4g_pb010420	CG	chr4	8489601	8489800	0.00561798	0.114754	Probable pectinesterase 55
Cs4g_pb010430	CHG	chr4	8494401	8494600	0.763158	0.478571
Cs4g_pb010610	CHH	chr4	8623001	8623200	0.219331	0.0775862	SWR1-complex protein 4
Cs4g_pb010640	CG	chr4	8643801	8644000	0.198675	0.0204082	Probable pectinesterase 53
Cs4g_pb010970	CHG	chr4	8875201	8875400	0.0578947	0.214286
Cs4g_pb011330	CHH	chr4	9114601	9114800	0.174312	0.041841
Cs4g_pb011350	CG	chr4	9130201	9130400	0.208494	0.09375	Mannan endo-1,4-beta-mannosidase 4
Cs4g_pb011560	CG	chr4	9249601	9249800	0.275	0.0422535	Protein NTM1-like 9
Cs4g_pb011570	CHG	chr4	9253401	9253600	0.0704225	0.24186	NAC domain-containing protein 53
Cs4g_pb011620	CG	chr4	9324401	9324600	0.170213	0.0488722	Soluble inorganic pyrophosphatase 1
Cs4g_pb012140	CHG	chr4	9807401	9807600	0.310044	0.0516129	30S ribosomal protein S31, chloroplastic
Cs4g_pb012640	CHG	chr4	10441601	10441800	0.422633	0.698661
Cs4g_pb012750	CHH	chr4	10532601	10532800	0.330416	0.139896	Calcium-dependent protein kinase 9
Cs4g_pb013040	CHH	chr4	10839801	10840000	0.431507	0.755051	LRR receptor-like serine/threonine-protein kinase GSO1
Cs4g_pb013080	CHG	chr4	10873201	10873400	0.26	0	LRR receptor-like serine/threonine-protein kinase GSO2
Cs4g_pb013700	CHH	chr4	11255801	11256000	0.198529	0.0771993
Cs4g_pb013710	CHH	chr4	11255801	11256000	0.198529	0.0771993	LRR receptor-like serine/threonine-protein kinase FLS2
Cs4g_pb014110	CG	chr4	11608601	11608800	0.192982	0.0765957	Early nodulin-like protein 2
Cs4g_pb014220	CHG	chr4	11843201	11843400	0.328358	0.0833333	Tyrosine-sulfated glycopeptide receptor 1
Cs4g_pb014320	CHG	chr4	11928601	11928800	0.216418	0.0933735	Polyubiquitin
Cs4g_pb014480	CHH	chr4	12146001	12146200	0.146497	0.296943	(E)-beta-farnesene synthase
Cs4g_pb014850	CHH	chr4	12553401	12553600	0.0740741	0.205479	(-)-germacrene D synthase
Cs4g_pb014900	CHH	chr4	12701601	12701800	0.142105	0.318584	Alpha-copaene synthase
Cs4g_pb014900	CHH	chr4	12701201	12701400	0.306358	0.55988	Alpha-copaene synthase
Cs4g_pb015550	CHH	chr4	13886201	13886400	0.0340909	0.142857	Probable LRR receptor-like serine/threonine-protein kinase At3g47570
Cs4g_pb015570	CG	chr4	13813201	13813400	0.533333	0.12766	LRR receptor-like serine/threonine-protein kinase EFR
Cs4g_pb015700	CHH	chr4	13644001	13644200	0.283843	0.119342	Sesquiterpene synthase
Cs4g_pb015700	CHH	chr4	13644601	13644800	0.0904977	0.205251	Sesquiterpene synthase
Cs4g_pb015740	CG	chr4	13576401	13576600	0.208333	0.0547945	Probable receptor-like protein kinase At1g67000
Cs4g_pb016010	CHH	chr4	13277601	13277800	0.0601504	0.172897
Cs4g_pb016330	CHH	chr4	12898401	12898600	0.140127	0.0383562
Cs4g_pb016400	CHG	chr4	15915601	15915800	0.0432692	0.148387
Cs4g_pb016490	CHH	chr4	16166401	16166600	0.0851528	0.188732	Geraniol 8-hydroxylase
Cs4g_pb016650	CHH	chr4	16365201	16365400	0.119932	0.2586	Tetraspanin-2
Cs4g_pb016660	CHH	chr4	16365201	16365400	0.119932	0.2586
Cs4g_pb016830	CHH	chr4	16658801	16659000	0.00940439	0.119403	Probable acyl-[acyl-carrier-protein]--UDP-N-acetylglucosamine O-acyltransferase, mitochondrial
Cs4g_pb016840	CHH	chr4	16665801	16666000	0.231884	0.09375	Inactive protein kinase SELMODRAFT_444075
Cs4g_pb016910	CG	chr4	16793401	16793600	0.0416667	0.412844	Inorganic pyrophosphatase 3
Cs4g_pb016920	CG	chr4	16793401	16793600	0.0416667	0.412844
Cs4g_pb017140	CHG	chr4	17248001	17248200	0.0865385	0.25463	60S ribosomal protein L28-1
Cs4g_pb017460	CHH	chr4	17670601	17670800	0.133721	0.282105	Profilin
Cs4g_pb017830	CHH	chr4	18227001	18227200	0.272727	0.573232	Ultraviolet-B receptor UVR8
Cs4g_pb017830	CHH	chr4	18226601	18226800	0.141844	0.447284	Ultraviolet-B receptor UVR8
Cs4g_pb017960	CHH	chr4	18493601	18493800	0.0758017	0.267442	Histidine biosynthesis bifunctional protein hisIE, chloroplastic
Cs4g_pb018150	CG	chr4	18919801	18920000	0	0.125	Lignin-forming anionic peroxidase
Cs4g_pb018150	CHG	chr4	18918401	18918600	0.010929	0.146617	Lignin-forming anionic peroxidase
Cs4g_pb018190	CHH	chr4	18994201	18994400	0.153846	0.428571	Pentatricopeptide repeat-containing protein At5g13770, chloroplastic
Cs4g_pb018200	CHH	chr4	18997001	18997200	0.122078	0.275132	Uncharacterized ATP-dependent helicase C29A10.10c
Cs4g_pb018310	CG	chr4	19255601	19255800	0.418719	0.6917	Zinc finger CCCH domain-containing protein 17
Cs4g_pb018310	CHG	chr4	19255601	19255800	0.156069	0.4	Zinc finger CCCH domain-containing protein 17
Cs4g_pb018360	CHH	chr4	19323401	19323600	0.0927419	0.207373	Phytosulfokine receptor 1
Cs4g_pb018490	CHH	chr4	19522401	19522600	0.0212766	0.182222
Cs4g_pb018510	CHG	chr4	19545601	19545800	0.0414747	0.344	Diphthine--ammonia ligase
Cs4g_pb018580	CHH	chr4	19740401	19740600	0.0777385	0.318267
Cs4g_pb018810	CG	chr4	20119001	20119200	0.414062	0.12381	Rac-like GTP-binding protein ARAC7
Cs4g_pb019350	CHG	chr4	20698801	20699000	0.147399	0.0416667	General transcription factor IIH subunit 4
Cs4g_pb019440	CHG	chr4	21906601	21906800	0.157895	0.3829
Cs4g_pb019660	CG	chr4	21709201	21709400	0.0416667	0.152985	Pentatricopeptide repeat-containing protein At1g08070, chloroplastic
Cs4g_pb020110	CHH	chr4	21322201	21322400	0.029703	0.141667	Sodium/pyruvate cotransporter BASS2, chloroplastic
Cs4g_pb020250	CHG	chr4	21163201	21163400	0.637255	0.381743
Cs4g_pb020680	CHH	chr4	27233201	27233400	0.107296	0.293689
Cs4g_pb020780	CHH	chr4	27182601	27182800	0.0600601	0.163551
Cs4g_pb021240	CHG	chr4	26857401	26857600	0.291339	0.56338	Flagellar attachment zone protein 1
Cs4g_pb021280	CHG	chr4	26831001	26831200	0.151724	0.325153	EG45-like domain containing protein
Cs4g_pb021330	CHG	chr4	26800601	26800800	0.0823529	0.313869	Putative UDP-sugar transporter DDB_G0278631
Cs4g_pb021570	CHH	chr4	26547001	26547200	0.248394	0.500877	Protein ASPARTIC PROTEASE IN GUARD CELL 2
Cs4g_pb021980	CHG	chr4	26296601	26296800	0.110032	0.228117
Cs4g_pb021980	CHG	chr4	26296401	26296600	0.057377	0.271429
Cs4g_pb021980	CHG	chr4	26296201	26296400	0.0589681	0.256654
Cs4g_pb022180	CHH	chr4	26087401	26087600	0.097561	0.200704
Cs4g_pb022330	CHH	chr4	25931401	25931600	0.318584	0.139241
Cs4g_pb022790	CHH	chr4	25609001	25609200	0.380952	0.659574
Cs4g_pb023050	CHG	chr4	25431801	25432000	0.0775194	0.177903	Probable sugar phosphate/phosphate translocator At5g25400
Cs4g_pb023520	CHH	chr4	25032001	25032200	0.209901	0.0931373	FAD-dependent urate hydroxylase
Cs4g_pb023620	CHG	chr4	24923401	24923600	0	0.120482	Probable 2-oxoglutarate-dependent dioxygenase AOP1.2
Cs4g_pb024090	CHG	chr4	24541801	24542000	0.0526316	0.181102	Rhomboid-like protein 11, chloroplastic
Cs4g_pb024110	CG	chr4	24496801	24497000	0.125	0.0123457
Cs4g_pb024300	CG	chr4	24379801	24380000	0.161074	0.05625	Probable beta-1,4-xylosyltransferase IRX9H
Cs4g_pb024770	CHG	chr4	23946001	23946200	0.254902	0.0993377	Protein cereblon
Cs4g_pb025170	CG	chr4	23581201	23581400	0.132653	0.016129	DNA-directed RNA polymerase III subunit RPC6
Cs4g_pb025240	CHH	chr4	23539601	23539800	0.192308	0.394118
Cs4g_pb025660	CHG	chr4	23136601	23136800	0.216814	0.0844595	Beta-1,4-mannosyl-glycoprotein 4-beta-N-acetylglucosaminyltransferase
Cs4g_pb025790	CHH	chr4	23027201	23027400	0.0847458	0.276423	Glucan endo-1,3-beta-glucosidase 14
Cs4g_pb025800	CHH	chr4	23024201	23024400	0.159509	0.049195	Thylakoid lumenal 16.5 kDa protein, chloroplastic
Cs4g_pb025830	CHG	chr4	22987201	22987400	0.354839	0.143541	Nuclear pore complex protein NUP1
Cs4g_pb025990	CHH	chr4	22826801	22827000	0.259259	0.564263	SPX domain-containing protein 2
Cs4g_pb026140	CG	chr4	22639201	22639400	0.160714	0.0132159	Lichenase
Cs5g_pb000270	CHH	chr5	143801	144000	0.035503	0.143216
Cs5g_pb000390	CG	chr5	214601	214800	0	0.100629
Cs5g_pb000390	CHG	chr5	214201	214400	0.28	0.08
Cs5g_pb000570	CHH	chr5	366401	366600	0.155172	0.356383	BEACH domain-containing protein lvsC
Cs5g_pb000580	CHH	chr5	366401	366600	0.155172	0.356383	Blue copper protein
Cs5g_pb001850	CHG	chr5	1156001	1156200	0.488506	0.112782
Cs5g_pb001900	CHH	chr5	1183601	1183800	0.0411765	0.167785	Probable serine/threonine-protein kinase At1g01540
Cs5g_pb002290	CG	chr5	1440401	1440600	0	0.107527
Cs5g_pb003210	CHH	chr5	11452801	11453000	0.258359	0.0901288	RING finger protein B
Cs5g_pb003430	CHH	chr5	11176601	11176800	0.264957	0.108312	Putative phospholipid-transporting ATPase 9
Cs5g_pb003520	CHH	chr5	11078401	11078600	0.240506	0.102913	Tetraspanin-11
Cs5g_pb003850	CHG	chr5	10759001	10759200	0.564103	0.84058	Transcription factor BIM1
Cs5g_pb003850	CHH	chr5	10759001	10759200	0.133028	0.277778	Transcription factor BIM1
Cs5g_pb003990	CHH	chr5	10611601	10611800	0.487805	0.228188
Cs5g_pb004150	CHH	chr5	10428801	10429000	0.108108	0.248848
Cs5g_pb004160	CHH	chr5	10428801	10429000	0.108108	0.248848	RHOMBOID-like protein 12, mitochondrial
Cs5g_pb004290	CHG	chr5	10317801	10318000	0.56	0.247312	Replication protein A 70 kDa DNA-binding subunit B
Cs5g_pb004450	CG	chr5	10236601	10236800	0.110553	0	Disease resistance-like protein CSA1
Cs5g_pb004490	CHH	chr5	10207201	10207400	0.193277	0.0676329	Putative ribonuclease H protein At1g65750
Cs5g_pb004900	CG	chr5	9817401	9817600	0.117647	0.272222
Cs5g_pb004980	CHH	chr5	9751801	9752000	0.0960854	0.199234	Protein SIEVE ELEMENT OCCLUSION B
Cs5g_pb005050	CHH	chr5	9671601	9671800	0.151163	0.025641
Cs5g_pb005780	CG	chr5	9135201	9135400	0.0285714	0.267016	60S ribosomal protein L24
Cs5g_pb005900	CHG	chr5	9012601	9012800	0.153846	0.00584795	Probable transcriptional regulator SLK2
Cs5g_pb006220	CHH	chr5	8731801	8732000	0.084507	0.253945	Protein FIZZY-RELATED 2
Cs5g_pb006280	CG	chr5	8701401	8701600	0.134831	0.00980392	Leucoanthocyanidin dioxygenase
Cs5g_pb006310	CG	chr5	8683401	8683600	0.222222	0.488636	Zinc finger CCCH domain-containing protein 45
Cs5g_pb006420	CHH	chr5	8600001	8600200	0.207547	0.0997963	Mavicyanin
Cs5g_pb006440	CHH	chr5	8600001	8600200	0.207547	0.0997963	Guard cell S-type anion channel SLAC1
Cs5g_pb006480	CHH	chr5	8562201	8562400	0.0984095	0.214607	TVP38/TMEM64 family membrane protein slr0305
Cs5g_pb006600	CHH	chr5	8448201	8448400	0.151351	0.338129	ATP-dependent Clp protease proteolytic subunit-related protein 2, chloroplastic
Cs5g_pb006600	CHH	chr5	8448001	8448200	0.131387	0.278884	ATP-dependent Clp protease proteolytic subunit-related protein 2, chloroplastic
Cs5g_pb006640	CHG	chr5	8430801	8431000	0.155556	0.0137931	Pentatricopeptide repeat-containing protein At4g22760
Cs5g_pb006660	CHH	chr5	8412601	8412800	0.180851	0.0532787
Cs5g_pb006830	CHH	chr5	8287201	8287400	0.059375	0.207977	Flavonoid 3',5'-hydroxylase
Cs5g_pb006860	CG	chr5	8273401	8273600	0.03125	0.264
Cs5g_pb006910	CHH	chr5	8238201	8238400	0.31875	0.04
Cs5g_pb006960	CHG	chr5	8198601	8198800	0.263158	0.108527	Elongation factor G-2, chloroplastic
Cs5g_pb007010	CHG	chr5	8141201	8141400	0.39011	0.188	Thylakoid lumenal protein At1g12250, chloroplastic
Cs5g_pb007190	CHH	chr5	7980001	7980200	0.0111111	0.153951
Cs5g_pb007210	CG	chr5	7965001	7965200	0.337209	0.795181	Putative lipid-binding protein AIR1B
Cs5g_pb007230	CHH	chr5	7957201	7957400	0.193277	0.0781991	14 kDa proline-rich protein DC2.15
Cs5g_pb007290	CHH	chr5	7903401	7903600	0.0662252	0.278746	Oxysterol-binding protein-related protein 2A
Cs5g_pb007500	CHH	chr5	7719601	7719800	0.0985915	0.237885
Cs5g_pb007670	CHH	chr5	7580401	7580600	0.15655	0.0363636	Formyltetrahydrofolate deformylase 2, mitochondrial
Cs5g_pb007680	CHH	chr5	7580401	7580600	0.15655	0.0363636
Cs5g_pb007720	CHG	chr5	7550401	7550600	0.333333	0.09375	60S ribosomal protein L15
Cs5g_pb007730	CHG	chr5	7550401	7550600	0.333333	0.09375	3-isopropylmalate dehydratase small subunit 3
Cs5g_pb007820	CG	chr5	7478201	7478400	0.222222	0.458333
Cs5g_pb007920	CHH	chr5	7400201	7400400	0.46729	0.729167	Putative dual specificity protein phosphatase DSP8
Cs5g_pb008090	CHG	chr5	7165801	7166000	0.192308	0.0510204	Increased DNA methylation 1
Cs5g_pb008110	CG	chr5	7155801	7156000	0.0144231	0.119658	Flavonoid 3'-monooxygenase
Cs5g_pb008120	CHH	chr5	7144401	7144600	0.65445	0.268354
Cs5g_pb008140	CHH	chr5	7123401	7123600	0.0769231	0.329825	Phospholipase A1-Ibeta2, chloroplastic
Cs5g_pb008190	CHH	chr5	7083001	7083200	0.0858896	0.230014	Protein ECERIFERUM 26-like
Cs5g_pb008220	CHH	chr5	7071001	7071200	0.0633245	0.166667	14-3-3-like protein
Cs5g_pb008260	CHH	chr5	7051401	7051600	0.319209	0.104869	Cell division cycle 7-related protein kinase
Cs5g_pb008380	CHH	chr5	6980801	6981000	0.355372	0.117166	Expansin-like B1
Cs5g_pb008400	CHG	chr5	6970201	6970400	0.0550459	0.245763
Cs5g_pb008500	CHG	chr5	6878001	6878200	0	0.123894	Peptidyl-prolyl cis-trans isomerase-like 3
Cs5g_pb008550	CHH	chr5	6857601	6857800	0.387255	0.155224	Calcineurin B-like protein 1
Cs5g_pb008710	CHG	chr5	6698401	6698600	0.155556	0.471545	Uncharacterized mitochondrial protein AtMg00810
Cs5g_pb008740	CHH	chr5	6674001	6674200	0.09	0.221445
Cs5g_pb008930	CHH	chr5	6511001	6511200	0.261719	0.12605	ATP synthase subunit delta', mitochondrial
Cs5g_pb008930	CHH	chr5	6511401	6511600	0	0.123482	ATP synthase subunit delta', mitochondrial
Cs5g_pb009470	CHH	chr5	6162401	6162600	0.0825688	0.187654	26S proteasome non-ATPase regulatory subunit 6 homolog
Cs5g_pb009840	CHG	chr5	5873801	5874000	0.505576	0.220513	Proline transporter 1
Cs5g_pb010080	CHH	chr5	5724401	5724600	0.103825	0.22372	Pachytene checkpoint protein 2 homolog
Cs5g_pb010350	CHH	chr5	5562401	5562600	0.282828	0.129794	AP-1 complex subunit mu-2
Cs5g_pb010400	CG	chr5	5496401	5496600	0	0.233766	FKBP12-interacting protein of 37 kDa
Cs5g_pb010750	CHH	chr5	5254201	5254400	0.211009	0.07	Pantothenate kinase 2
Cs5g_pb010750	CHH	chr5	5254801	5255000	0.211813	0.437209	Pantothenate kinase 2
Cs5g_pb010780	CHH	chr5	5227401	5227600	0.0867347	0.193029	Serine/threonine-protein kinase ATM
Cs5g_pb010900	CG	chr5	5086601	5086800	0.136646	0.348018	CASP-like protein 4A3
Cs5g_pb011000	CHH	chr5	5019001	5019200	0.141667	0.32967	Aldehyde dehydrogenase family 2 member B4, mitochondrial
Cs5g_pb011340	CG	chr5	4783601	4783800	0.262626	0.00662252	Pentatricopeptide repeat-containing protein At1g74900, mitochondrial
Cs5g_pb011420	CG	chr5	4753001	4753200	0.241135	0.111111	Protein EDS1
Cs5g_pb012210	CHG	chr5	4205001	4205200	0.00787402	0.172932	Protein kinase 2B, chloroplastic
Cs5g_pb012430	CHH	chr5	4069201	4069400	0.325301	0.578378	Probable serine/threonine-protein kinase At5g41260
Cs5g_pb012470	CHG	chr5	4029801	4030000	0.196429	0.0434783	Probable phospholipid hydroperoxide glutathione peroxidase
Cs5g_pb012480	CG	chr5	4026601	4026800	0.194175	0.391753	Xyloglucan galactosyltransferase KATAMARI1
Cs5g_pb012710	CHH	chr5	3895601	3895800	0.180272	0.414322
Cs5g_pb012740	CHG	chr5	3860801	3861000	0.136054	0.00649351	Kinesin KP1
Cs5g_pb012860	CG	chr5	3774401	3774600	0.576923	0.324561	Mitogen-activated protein kinase kinase kinase YODA
Cs5g_pb012870	CHH	chr5	3756001	3756200	0.496296	0.245192	Cytochrome P450 86A8
Cs5g_pb013360	CG	chr5	3400801	3401000	0.269737	0.0980392	Late embryogenesis abundant protein At1g64065
Cs5g_pb013480	CHG	chr5	3304001	3304200	0.857143	0.559055	GDT1-like protein 1, chloroplastic
Cs5g_pb013570	CHH	chr5	3233201	3233400	0.192593	0.057377	6-phosphogluconate dehydrogenase, decarboxylating 1, chloroplastic
Cs5g_pb013630	CG	chr5	3198001	3198200	0.0183486	0.119186	Ubiquitin-conjugating enzyme E2 28
Cs5g_pb014000	CG	chr5	2970401	2970600	0.242424	0	Long chain acyl-CoA synthetase 4
Cs5g_pb014200	CHH	chr5	2850001	2850200	0.2	0.0694669	Calcineurin B-like protein 4
Cs5g_pb014210	CHH	chr5	2850001	2850200	0.2	0.0694669	Uncharacterized protein At4g10930
Cs5g_pb014230	CHH	chr5	2830401	2830600	0.362319	0.11639	F-box protein SKIP8
Cs5g_pb014400	CHG	chr5	2728601	2728800	0.2	0.026087
Cs5g_pb014450	CHG	chr5	2700201	2700400	0.246479	0.119658
Cs5g_pb014600	CG	chr5	2603401	2603600	0.0136054	0.175115	Aluminum-activated malate transporter 10
Cs5g_pb014760	CHH	chr5	2516201	2516400	0.45082	0.215686	GTPase-activating protein GYP7
Cs5g_pb015180	CHG	chr5	2145001	2145200	0.222552	0.108187
Cs5g_pb015480	CHH	chr5	11984801	11985000	0.0812641	0.192496	Ankyrin-1
Cs5g_pb015500	CG	chr5	12045601	12045800	0.180357	0.0773286	Ankyrin-3
Cs5g_pb015500	CHG	chr5	12045601	12045800	0.143345	0.0398551	Ankyrin-3
Cs5g_pb015790	CG	chr5	12352401	12352600	0.43662	0.16	Epidermis-specific secreted glycoprotein EP1
Cs5g_pb015790	CHH	chr5	12351401	12351600	0.344828	0.601942	Epidermis-specific secreted glycoprotein EP1
Cs5g_pb015910	CHH	chr5	12491801	12492000	0.010101	0.110204	Cytosolic sulfotransferase 15
Cs5g_pb015940	CHH	chr5	12563601	12563800	0.0995575	0.202783	Probable beta-1,3-galactosyltransferase 14
Cs5g_pb016210	CHG	chr5	13056601	13056800	0.118182	0.0136054
Cs5g_pb016220	CHG	chr5	13056601	13056800	0.118182	0.0136054
Cs5g_pb016410	CG	chr5	13598001	13598200	0.109756	0.353448	Nucleolar GTP-binding protein 1
Cs5g_pb016440	CG	chr5	13676401	13676600	0.376344	0.680272	Leucine aminopeptidase 2, chloroplastic
Cs5g_pb016590	CHG	chr5	13976401	13976600	0.589286	0.2875	NADH kinase
Cs5g_pb016630	CG	chr5	14025001	14025200	0.19697	0.45082	Protein ROOT INITIATION DEFECTIVE 3
Cs5g_pb016910	CG	chr5	14455601	14455800	0.201278	0.0704698
Cs5g_pb017010	CHH	chr5	14804001	14804200	0.0358056	0.143631	21 kDa seed protein
Cs5g_pb017440	CHH	chr5	15763801	15764000	0.191176	0.015873	BAHD acyltransferase At5g47980
Cs5g_pb017540	CG	chr5	16007601	16007800	0.608	0.333333	Geraniol 8-hydroxylase
Cs5g_pb017540	CHG	chr5	16007601	16007800	0.348148	0.139535	Geraniol 8-hydroxylase
Cs5g_pb017670	CG	chr5	16367401	16367600	0.134615	0.0261194	Nucleosome assembly protein 1
Cs5g_pb017670	CG	chr5	16367601	16367800	0.175182	0.0327198	Nucleosome assembly protein 1
Cs5g_pb017670	CHG	chr5	16367601	16367800	0.173469	0.0316456	Nucleosome assembly protein 1
Cs5g_pb017730	CG	chr5	16575001	16575200	0.141304	0.0290456	Ent-copalyl diphosphate synthase, chloroplastic
Cs5g_pb017730	CG	chr5	16574401	16574600	0.143836	0.0423077	Ent-copalyl diphosphate synthase, chloroplastic
Cs5g_pb017840	CHG	chr5	16775001	16775200	0.0612245	0.166667
Cs5g_pb017950	CHH	chr5	17044601	17044800	0.0717131	0.239691	Leucine-rich repeat receptor-like serine/threonine-protein kinase At1g17230
Cs5g_pb018100	CHH	chr5	17392801	17393000	0.229958	0.108247	Bystin
Cs5g_pb018140	CG	chr5	17476201	17476400	0.117647	0	Exopolygalacturonase
Cs5g_pb018200	CHH	chr5	17535201	17535400	0.184314	0.0584416
Cs5g_pb018220	CHH	chr5	17560801	17561000	0.143939	0.340708	Cationic amino acid transporter 8, vacuolar
Cs5g_pb018250	CHH	chr5	17637801	17638000	0.02	0.274286	Heme-binding protein 2
Cs5g_pb018320	CG	chr5	17767201	17767400	0.157767	0.0366795	Receptor-like protein 12
Cs5g_pb018990	CHG	chr5	21269201	21269400	0.298755	0.149378	Wall-associated receptor kinase-like 9
Cs5g_pb019500	CG	chr5	20167401	20167600	0.0923567	0.210407
Cs5g_pb019510	CHH	chr5	20145601	20145800	0.56383	0.248705	Dof zinc finger protein DOF4.6
Cs5g_pb019560	CHH	chr5	20096201	20096400	0.205405	0.0858896	Protein yippee-like At4g27745
Cs5g_pb019840	CHH	chr5	19570601	19570800	0.290488	0.14433	Receptor-like protein kinase
Cs5g_pb019940	CG	chr5	19387201	19387400	0.115789	0
Cs5g_pb019950	CG	chr5	19384201	19384400	0.735484	0.476744
Cs5g_pb020070	CHG	chr5	19239601	19239800	0.386076	0.142157	Protein YLS9
Cs5g_pb020140	CHH	chr5	19036401	19036600	0.0882353	0.313929	Peroxidase 5
Cs5g_pb020150	CHH	chr5	19028401	19028600	0.0533808	0.153846
Cs5g_pb020220	CHG	chr5	18845601	18845800	0	0.108911	Uncharacterized membrane protein C776.05
Cs5g_pb020320	CHH	chr5	18594001	18594200	0.198157	0.0945274
Cs5g_pb020350	CHH	chr5	18512201	18512400	0.148438	0.301471
Cs5g_pb020610	CHH	chr5	22237401	22237600	0.0438596	0.251366	Glutamate decarboxylase
Cs5g_pb020760	CHH	chr5	22602401	22602600	0.212121	0.104905	Methyl-CpG-binding domain-containing protein 8
Cs5g_pb020870	CG	chr5	22731601	22731800	0.0965517	0.202469	40S ribosomal protein S2-1
Cs5g_pb020890	CHG	chr5	22770001	22770200	0.0108696	0.125
Cs5g_pb020920	CHG	chr5	22799201	22799400	0.878261	0.577181	Histone-lysine N-methyltransferase, H3 lysine-9 specific SUVH6
Cs5g_pb021160	CHG	chr5	23285001	23285200	0.224806	0.0292398	Probable leucine-rich repeat receptor-like protein kinase At1g68400
Cs5g_pb021320	CHH	chr5	23502801	23503000	0.101562	0.227273	N-acylphosphatidylethanolamine synthase
Cs5g_pb021400	CHH	chr5	23562001	23562200	0.120833	0.252358
Cs5g_pb021980	CG	chr5	24283601	24283800	0.119122	0.00801603	Agamous-like MADS-box protein AGL12
Cs5g_pb022230	CHG	chr5	25191001	25191200	0.369565	0.66055
Cs5g_pb022240	CHG	chr5	25191001	25191200	0.369565	0.66055	Protein BTR1
Cs5g_pb022500	CG	chr5	25545401	25545600	0.163793	0.00518135	Cysteine proteinase 1
Cs5g_pb022510	CG	chr5	25545401	25545600	0.163793	0.00518135	GDSL esterase/lipase At1g06990
Cs5g_pb022540	CHH	chr5	25578001	25578200	0.137255	0.47093	Putative F-box/LRR-repeat protein At5g02700
Cs5g_pb022560	CG	chr5	25613401	25613600	0.890511	0.634921	U11/U12 small nuclear ribonucleoprotein 31 kDa protein
Cs5g_pb022860	CHH	chr5	26064801	26065000	0.0354331	0.141463	Methylesterase 1
Cs5g_pb023310	CG	chr5	26609801	26610000	0	0.107143	Glutamate receptor 2.7
Cs5g_pb023410	CHG	chr5	26780801	26781000	0.0394737	0.225455
Cs5g_pb023410	CHG	chr5	26780601	26780800	0.0462428	0.190678
Cs5g_pb023470	CG	chr5	26837601	26837800	0.193548	0.0689655	UDP-glycosyltransferase 79B3
Cs5g_pb023500	CG	chr5	26920601	26920800	0.144928	0.0236486
Cs5g_pb023610	CHG	chr5	27074401	27074600	0.27957	0.08	Putative pentatricopeptide repeat-containing protein At3g15200
Cs5g_pb024170	CHG	chr5	28006601	28006800	0	0.12	4-hydroxy-tetrahydrodipicolinate reductase 1, chloroplastic
Cs5g_pb024210	CG	chr5	28121001	28121200	0.161905	0.0444444	Putative disease resistance protein At3g14460
Cs5g_pb024250	CG	chr5	28310601	28310800	0.153153	0.0229358	Prolyl endopeptidase
Cs5g_pb024250	CHG	chr5	28310601	28310800	0.18	0.0153846	Prolyl endopeptidase
Cs5g_pb024350	CHH	chr5	28585201	28585400	0.147059	0.312757	MLO-like protein 1
Cs5g_pb024380	CHH	chr5	28634801	28635000	0.0701754	0.174497	Cysteine protease ATG4
Cs5g_pb024860	CHG	chr5	32257801	32258000	0.152778	0.00862069
Cs5g_pb025290	CG	chr5	31768801	31769000	0.131148	0.00625
Cs5g_pb025460	CHH	chr5	31597401	31597600	0.0684524	0.180751	Chitinase 4
Cs5g_pb025540	CG	chr5	31516201	31516400	0	0.184874	Protein TRANSPARENT TESTA 12
Cs5g_pb025630	CHG	chr5	31382801	31383000	0.666667	0.112676	Probable disease resistance protein At4g27220
Cs5g_pb025630	CHH	chr5	31382801	31383000	0.232353	0.067086	Probable disease resistance protein At4g27220
Cs5g_pb025700	CHH	chr5	31334401	31334600	0.193277	0.0544413	Eukaryotic translation initiation factor 2A
Cs5g_pb025820	CHG	chr5	31180801	31181000	0.227848	0.527027	Leucine-rich repeat receptor-like serine/threonine/tyrosine-protein kinase SOBIR1
Cs5g_pb025830	CHG	chr5	31180801	31181000	0.227848	0.527027	UPF0481 protein At3g47200
Cs5g_pb026290	CG	chr5	30526001	30526200	0.0227273	0.238095	60S ribosomal protein L5
Cs5g_pb026390	CHG	chr5	30441801	30442000	0.0405405	0.377358
Cs5g_pb026400	CHH	chr5	30424801	30425000	0.194245	0.0866337	Probable phosphoinositide phosphatase SAC9
Cs5g_pb026420	CHH	chr5	30269201	30269400	0.0171429	0.131737	Probable phosphoinositide phosphatase SAC9
Cs5g_pb026440	CHH	chr5	30215001	30215200	0.311429	0.151976	Ion channel CASTOR
Cs5g_pb026450	CHH	chr5	30215001	30215200	0.311429	0.151976
Cs5g_pb026460	CHH	chr5	30196001	30196200	0.223529	0.100592	Ubiquitin-like-specific protease 1A
Cs5g_pb026470	CHH	chr5	30196001	30196200	0.223529	0.100592	U5 small nuclear ribonucleoprotein 40 kDa protein
Cs5g_pb026480	CHG	chr5	30189801	30190000	0.142857	0.00854701	Beta-hexosaminidase 2
Cs5g_pb026680	CG	chr5	29942601	29942800	0.104	0	Protein PELOTA 1
Cs5g_pb026700	CG	chr5	29926001	29926200	0.0328638	0.146617	F-box/kelch-repeat protein At3g06240
Cs5g_pb026880	CHG	chr5	29672401	29672600	0.167568	0.0432099	Probable leucine-rich repeat receptor-like protein kinase At1g35710
Cs5g_pb026930	CG	chr5	29509601	29509800	0.0530303	0.247934	Probable LRR receptor-like serine/threonine-protein kinase At4g08850
Cs5g_pb027090	CG	chr5	29103001	29103200	0.193396	0.0247525	UDP-glycosyltransferase 74F2
Cs5g_pb027210	CG	chr5	28890801	28891000	0	0.160976
Cs5g_pb027280	CHH	chr5	32695401	32695600	0.697674	0.329341
Cs5g_pb027340	CHH	chr5	32753001	32753200	0.167728	0.0663616	TMV resistance protein N
Cs5g_pb027780	CG	chr5	33279001	33279200	0.315789	0.151351	Zinc finger BED domain-containing protein RICESLEEPER 2
Cs5g_pb027780	CHG	chr5	33278801	33279000	0.25298	0.117838	Zinc finger BED domain-containing protein RICESLEEPER 2
Cs5g_pb027890	CHH	chr5	33545801	33546000	0.122137	0.31058
Cs5g_pb028100	CHH	chr5	33849601	33849800	0.158416	0.516393	U11/U12 small nuclear ribonucleoprotein 35 kDa protein
Cs5g_pb028120	CHG	chr5	33864801	33865000	0.0792079	0.321101
Cs5g_pb028410	CG	chr5	34131401	34131600	0.0283019	0.331081	Plant UBX domain-containing protein 11
Cs5g_pb028600	CHH	chr5	34276601	34276800	0.0562061	0.157729	Galactolipase DONGLE, chloroplastic
Cs5g_pb028610	CHH	chr5	34309401	34309600	0.188976	0.0540541	Transcription factor bHLH128
Cs5g_pb028820	CG	chr5	34509801	34510000	0.190217	0.382022	Protein EXPORTIN 1A
Cs5g_pb028920	CHG	chr5	34586401	34586600	0.140351	0.453125	4-coumarate--CoA ligase 2
Cs5g_pb028970	CG	chr5	34642001	34642200	0.111111	0.396694	Anthranilate N-methyltransferase
Cs5g_pb029020	CG	chr5	34700201	34700400	0.464789	0.717557	Anthranilate N-methyltransferase
Cs5g_pb029130	CHH	chr5	34791001	34791200	0.901961	0.649275	Probable arabinosyltransferase ARAD1
Cs5g_pb029380	CHH	chr5	34986201	34986400	0.228814	0.113527	Ammonium transporter 1 member 2
Cs5g_pb029520	CG	chr5	35288401	35288600	0.249027	0.511327	Probable disease resistance protein At1g61180
Cs5g_pb029610	CG	chr5	35458201	35458400	0.116883	0.00487805	GDSL esterase/lipase At5g33370
Cs5g_pb030220	CHH	chr5	36204001	36204200	0.0823171	0.199187
Cs5g_pb030410	CHH	chr5	36449801	36450000	0.0650814	0.185458	Short-chain type dehydrogenase/reductase
Cs5g_pb030460	CHH	chr5	36483401	36483600	0.365672	0.153846	T-complex protein 1 subunit theta
Cs5g_pb030700	CHH	chr5	36628601	36628800	0.216867	0.453782	Uncharacterized protein At1g04910
Cs5g_pb030730	CHH	chr5	36658201	36658400	0.0807018	0.270992	Beta-glucosidase BoGH3B
Cs5g_pb030880	CG	chr5	36801201	36801400	0.159664	0.0240964
Cs5g_pb031440	CHH	chr5	37245001	37245200	0.103448	0	Putative G3BP-like protein
Cs5g_pb031900	CHH	chr5	37550401	37550600	0.00967742	0.154882	Uncharacterized protein At4g13200, chloroplastic
Cs5g_pb031910	CG	chr5	37539201	37539400	0.331683	0.152381	Guanine nucleotide-binding protein-like NSN1
Cs5g_pb032220	CHG	chr5	37749401	37749600	0.491228	0.744828	Transcription factor PIF1
Cs5g_pb032420	CHH	chr5	37953601	37953800	0.184549	0.0759878	Receptor-like serine/threonine-protein kinase ALE2
Cs5g_pb032490	CHH	chr5	38018401	38018600	0.0734463	0.212329	ABC transporter C family member 5
Cs5g_pb032570	CHH	chr5	38081801	38082000	0.775281	0.504702
Cs5g_pb033110	CHG	chr5	38475001	38475200	0.19337	0.0617284	Probable arabinose 5-phosphate isomerase
Cs5g_pb033330	CHG	chr5	38647801	38648000	0.51938	0.268293	Ethylene-responsive transcription factor ERF098
Cs5g_pb033790	CHH	chr5	38972201	38972400	0.195455	0.0818584	U3 small nucleolar RNA-associated protein 18 homolog
Cs6g_pb000230	CHG	chr6	2017001	2017200	0.020202	0.25	T-complex protein 1 subunit delta
Cs6g_pb000370	CG	chr6	1783601	1783800	0.222222	0.0392157	Cytochrome P450 71A1
Cs6g_pb000940	CHH	chr6	485201	485400	0.119048	0.25	Glucose-6-phosphate 1-dehydrogenase 4, chloroplastic
Cs6g_pb000940	CHH	chr6	485801	486000	0.103275	0.213043	Glucose-6-phosphate 1-dehydrogenase 4, chloroplastic
Cs6g_pb000980	CHG	chr6	272801	273000	0.537313	0.226891	WAT1-related protein At1g09380
Cs6g_pb000980	CHG	chr6	272201	272400	0.0149254	0.215054	WAT1-related protein At1g09380
Cs6g_pb001020	CHH	chr6	216201	216400	0.121359	0.247423	Protein HEADING DATE 3A
Cs6g_pb001300	CG	chr6	2987001	2987200	0.13369	0.0172414	26S proteasome non-ATPase regulatory subunit 7 homolog A
Cs6g_pb001300	CHG	chr6	2986801	2987000	0.5	0.0350877	26S proteasome non-ATPase regulatory subunit 7 homolog A
Cs6g_pb001480	CHH	chr6	3619801	3620000	0.128028	0.290816	Ubiquitin carboxyl-terminal hydrolase isozyme L5
Cs6g_pb001490	CHG	chr6	3630401	3630600	0.313559	0.117188	DEAD-box ATP-dependent RNA helicase 3, chloroplastic
Cs6g_pb001550	CHH	chr6	3668601	3668800	0.0444444	0.168449
Cs6g_pb001930	CG	chr6	4157201	4157400	0.742647	0.488095	Myb-like protein O
Cs6g_pb001950	CHH	chr6	4180801	4181000	0.111111	0.254545	Aspartic proteinase
Cs6g_pb002130	CHG	chr6	4378601	4378800	0	0.138462	Pentatricopeptide repeat-containing protein At5g64320, mitochondrial
Cs6g_pb002670	CG	chr6	5083801	5084000	0.116022	0.0111111
Cs6g_pb002780	CHG	chr6	4894001	4894200	0.306723	0.131004	Phosphatidylinositol N-acetylglucosaminyltransferase subunit Q
Cs6g_pb002860	CHH	chr6	4752401	4752600	0.262346	0.102473
Cs6g_pb003270	CHH	chr6	6478801	6479000	0.0906801	0.324324	HAUS augmin-like complex subunit 3
Cs6g_pb003360	CG	chr6	6649601	6649800	0.125	0.42807
Cs6g_pb003360	CG	chr6	6650201	6650400	0.110465	0.0103627
Cs6g_pb003530	CHH	chr6	7056001	7056200	0.130137	0.0121212	Adenosine kinase 2
Cs6g_pb003990	CG	chr6	7854201	7854400	0.0387931	0.214876	NAC transcription factor 29
Cs6g_pb003990	CHG	chr6	7854201	7854400	0.056701	0.196875	NAC transcription factor 29
Cs6g_pb004040	CHH	chr6	7925201	7925400	0.28972	0.0507246	Polyubiquitin 4
Cs6g_pb004160	CHG	chr6	8100401	8100600	0.232877	0.0357143	Peroxidase 21
Cs6g_pb004420	CG	chr6	8380601	8380800	0.308943	0.6
Cs6g_pb004450	CG	chr6	8429401	8429600	0.0519481	0.172249	BRASSINOSTEROID INSENSITIVE 1-associated receptor kinase 1
Cs6g_pb004480	CHH	chr6	8469201	8469400	0.0867925	0.234043	Mitochondrial import inner membrane translocase subunit TIM14-1
Cs6g_pb004760	CHH	chr6	8961801	8962000	0.152778	0.364389	Pentatricopeptide repeat-containing protein At5g02830, chloroplastic
Cs6g_pb005290	CHH	chr6	9569801	9570000	0.0842697	0.345133	Uncharacterized acetyltransferase At3g50280
Cs6g_pb005690	CHH	chr6	10433801	10434000	0.130699	0.0250391
Cs6g_pb005710	CG	chr6	10397201	10397400	0	0.109489
Cs6g_pb005800	CHH	chr6	10239001	10239200	0.202128	0.413943	Pectin acetylesterase 5
Cs6g_pb005830	CHG	chr6	10192001	10192200	0.535484	0.265537	Actin
Cs6g_pb005950	CHG	chr6	10063001	10063200	0.551724	0.843478	Increased DNA methylation 1
Cs6g_pb006030	CHG	chr6	9984401	9984600	0.5	0.229299
Cs6g_pb006150	CG	chr6	11160201	11160400	0.019802	0.139831	UPF0161 protein At3g09310
Cs6g_pb006360	CHH	chr6	11393601	11393800	0.127273	0.265211	High-light-induced protein, chloroplastic
Cs6g_pb006360	CHH	chr6	11392601	11392800	0.0655022	0.269643	High-light-induced protein, chloroplastic
Cs6g_pb006430	CG	chr6	11431201	11431400	0.155556	0.357664
Cs6g_pb006750	CHG	chr6	11726001	11726200	0.419355	0.0819672
Cs6g_pb006920	CHG	chr6	11934201	11934400	0.0313589	0.175556	Putative receptor protein kinase ZmPK1
Cs6g_pb007250	CG	chr6	12223801	12224000	0.333333	0.165517
Cs6g_pb007590	CHH	chr6	12473601	12473800	0.131086	0.270732	60S ribosomal protein L35a-1
Cs6g_pb008130	CHH	chr6	19593401	19593600	0.0592105	0.195122	Ribulose bisphosphate carboxylase small chain, chloroplastic
Cs6g_pb008280	CG	chr6	19501401	19501600	0.0639033	0.174636
Cs6g_pb008320	CG	chr6	19474601	19474800	0.32	0.66
Cs6g_pb008500	CHH	chr6	19341401	19341600	0.125461	0.258873
Cs6g_pb008750	CHH	chr6	19224601	19224800	0.0953717	0.226027
Cs6g_pb008760	CHH	chr6	19224401	19224600	0.0334448	0.220551	Eukaryotic translation initiation factor 5
Cs6g_pb008760	CHH	chr6	19224601	19224800	0.0953717	0.226027	Eukaryotic translation initiation factor 5
Cs6g_pb008900	CG	chr6	19150801	19151000	0	0.10828	Heavy metal-associated isoprenylated plant protein 26
Cs6g_pb008910	CG	chr6	19142201	19142400	0.14375	0.0042735	Beta-glucosidase 44
Cs6g_pb008920	CG	chr6	19142201	19142400	0.14375	0.0042735	Beta-glucosidase 44
Cs6g_pb009330	CHG	chr6	18860601	18860800	0.151515	0.0111111	Condensin complex subunit 3
Cs6g_pb009400	CG	chr6	18811801	18812000	0.109489	0.00434783	Probable CCR4-associated factor 1 homolog 1
Cs6g_pb009630	CHH	chr6	18663201	18663400	0.199115	0.0868347	Vinorine synthase
Cs6g_pb009680	CHH	chr6	18638001	18638200	0.188235	0.0765766	Putative pentatricopeptide repeat-containing protein At1g09680
Cs6g_pb009700	CHH	chr6	18629401	18629600	0.274725	0.020202	Pentatricopeptide repeat-containing protein At1g80270, mitochondrial
Cs6g_pb009770	CHH	chr6	18571801	18572000	0.257576	0.0896861	Transcription factor bHLH106
Cs6g_pb009850	CHG	chr6	18521801	18522000	0.205357	0.0657277	Serine carboxypeptidase-like 45
Cs6g_pb009850	CHG	chr6	18522001	18522200	0.170732	0.03125	Serine carboxypeptidase-like 45
Cs6g_pb009870	CHH	chr6	18503601	18503800	0.0318725	0.135135	RuvB-like protein 1
Cs6g_pb010070	CG	chr6	18354801	18355000	0.221374	0.0873786	Cytochrome P450 94A1
Cs6g_pb010270	CHH	chr6	18226401	18226600	0.287247	0.137291
Cs6g_pb010390	CHH	chr6	18161201	18161400	0.472561	0.732558	Protein ROOT PRIMORDIUM DEFECTIVE 1
Cs6g_pb010460	CHH	chr6	18118801	18119000	0.169399	0.0402477	Nascent polypeptide-associated complex subunit alpha-like protein
Cs6g_pb011130	CHH	chr6	17667601	17667800	0.170426	0.0701754
Cs6g_pb011130	CHH	chr6	17667001	17667200	0.0488889	0.183585
Cs6g_pb011360	CHG	chr6	17469801	17470000	0.252632	0.56	(R,S)-reticuline 7-O-methyltransferase
Cs6g_pb011470	CG	chr6	17354801	17355000	0.569444	0.28169	ABC transporter G family member 34
Cs6g_pb011670	CHG	chr6	17167001	17167200	0.0616114	0.174312
Cs6g_pb011930	CG	chr6	17005401	17005600	0.0951087	0.226586	UPF0481 protein At3g47200
Cs6g_pb012010	CG	chr6	16943001	16943200	0.0497238	0.299595	Transmembrane 9 superfamily member 5
Cs6g_pb012300	CG	chr6	16748001	16748200	0.161905	0	Protein argonaute MEL1
Cs6g_pb012400	CG	chr6	16683401	16683600	0.116379	0.253444	40S ribosomal protein S14-3
Cs6g_pb012440	CG	chr6	16665001	16665200	0.0284553	0.175299	Cholesterol oxidase
Cs6g_pb012640	CG	chr6	16528601	16528800	0.0947368	0.295455	F-box protein PP2-B15
Cs6g_pb012940	CHH	chr6	16306801	16307000	0.0436893	0.19092	Protein YLS9
Cs6g_pb013090	CHG	chr6	16193001	16193200	0.578947	0.175824	BTB/POZ domain-containing protein At3g05675
Cs6g_pb013110	CHH	chr6	16176601	16176800	0.0373444	0.164087	E3 ubiquitin-protein ligase PUB22
Cs6g_pb013290	CHH	chr6	16015401	16015600	0.307054	0.153226	Iron-sulfur cluster co-chaperone protein HscB, mitochondrial
Cs6g_pb013400	CHH	chr6	15933801	15934000	0.0774648	0.19685	Prolycopene isomerase, chloroplastic
Cs6g_pb013640	CHH	chr6	15781801	15782000	0.0140845	0.124339	DNA-binding protein HEXBP
Cs6g_pb014100	CG	chr6	15405801	15406000	0.25	0.511628	Probable protein kinase At2g41970
Cs6g_pb014250	CHH	chr6	15289401	15289600	0.111111	0.256637
Cs6g_pb014340	CHH	chr6	15225801	15226000	0.0835322	0.212766	Probable protein phosphatase 2C 68
Cs6g_pb014900	CHG	chr6	14765801	14766000	0.392857	0.0465116	36.4 kDa proline-rich protein
Cs6g_pb014900	CHG	chr6	14765601	14765800	0.314815	0.0103093	36.4 kDa proline-rich protein
Cs6g_pb015270	CHG	chr6	14530001	14530200	0.35122	0.155303	7-deoxyloganetin glucosyltransferase
Cs6g_pb015300	CHH	chr6	14502201	14502400	0.12	0.257119
Cs6g_pb015380	CHH	chr6	14453201	14453400	0.634014	0.377841	WAT1-related protein At3g02690, chloroplastic
Cs6g_pb015490	CHG	chr6	14398401	14398600	0.164835	0.454545	Translocase of chloroplast 34, chloroplastic
Cs6g_pb015690	CG	chr6	14240401	14240600	0.145455	0
Cs6g_pb015750	CG	chr6	14196601	14196800	0.33	0.632479	Serine/threonine-protein phosphatase PP1
Cs6g_pb016110	CG	chr6	13952201	13952400	0.0285714	0.146465	F-box/LRR-repeat protein 13
Cs6g_pb016110	CG	chr6	13952601	13952800	0.0337838	0.212121	F-box/LRR-repeat protein 13
Cs6g_pb016130	CG	chr6	13940401	13940600	0.224138	0.017316	Putative F-box/LRR-repeat protein At3g18150
Cs6g_pb016130	CHH	chr6	13941401	13941600	0.09375	0.309979	Putative F-box/LRR-repeat protein At3g18150
Cs6g_pb016150	CHH	chr6	13923601	13923800	0.0976331	0.197674	SNW/SKI-interacting protein
Cs6g_pb016150	CHH	chr6	13923801	13924000	0.0364964	0.145585	SNW/SKI-interacting protein
Cs6g_pb016320	CHH	chr6	13799201	13799400	0.0883281	0.234672	Non-specific lipid-transfer protein 3
Cs6g_pb016820	CG	chr6	13364001	13364200	0.0893855	0.218447
Cs6g_pb016870	CHH	chr6	13325601	13325800	0.171429	0.0626959
Cs6g_pb017200	CHH	chr6	13092001	13092200	0.247967	0.121037	Ubiquitin-activating enzyme E1 1
Cs6g_pb017400	CHH	chr6	12972601	12972800	0.127753	0.316384	Receptor-like protein 12
Cs6g_pb017750	CG	chr6	20091801	20092000	0.355769	0.0961538	3,9-dihydroxypterocarpan 6A-monooxygenase
Cs6g_pb017940	CHH	chr6	20270601	20270800	0.0990099	0.236559
Cs6g_pb017950	CHH	chr6	20276201	20276400	0.394737	0.182927	Regulatory protein NPR4
Cs6g_pb018310	CHH	chr6	20537401	20537600	0.0869565	0.295964	Uncharacterized protein At1g04910
Cs6g_pb018370	CHG	chr6	20562001	20562200	0.11453	0.00871249	GDSL esterase/lipase 7
Cs6g_pb018430	CHH	chr6	20605001	20605200	0.424299	0.125234	DNA-directed RNA polymerase 2, chloroplastic/mitochondrial
Cs6g_pb018570	CHH	chr6	20705001	20705200	0.171123	0.368571	Cytochrome P450 89A9
Cs6g_pb018710	CHH	chr6	20761801	20762000	0.056872	0.171355	SEC23-interacting protein
Cs6g_pb018840	CHH	chr6	20864401	20864600	0.0909091	0.193634	Adrenodoxin-like protein, mitochondrial
Cs6g_pb019470	CHH	chr6	21240201	21240400	0.369231	0.152603	Anthranilate N-methyltransferase
Cs6g_pb019660	CHH	chr6	21371401	21371600	0.747475	0.466667	Homeobox-leucine zipper protein HAT7
Cs6g_pb019720	CHG	chr6	21422001	21422200	0.153061	0.00952381	60S ribosomal protein L34
Cs6g_pb019760	CHG	chr6	21447001	21447200	0.123853	0.0168067	Mini zinc finger protein 2
Cs6g_pb019870	CHG	chr6	21529001	21529200	0.0462428	0.171875
Cs6g_pb019970	CHG	chr6	21578601	21578800	0.00612245	0.116456
Cs6g_pb020000	CHH	chr6	21608201	21608400	0.115183	0.261084	Polypyrimidine tract-binding protein homolog 1
Cs6g_pb020580	CHH	chr6	21964401	21964600	0.107692	0.269663	F-box protein At5g39250
Cs6g_pb020680	CHG	chr6	22022601	22022800	0.491803	0.228571	Serine carboxypeptidase-like 25
Cs6g_pb020910	CHH	chr6	22164201	22164400	0.194444	0.0612245
Cs7g_pb000410	CHH	chr7	3053601	3053800	0.0204082	0.134615	U-box domain-containing protein 44
Cs7g_pb000490	CG	chr7	3010001	3010200	0.192	0.0336538	Dirigent protein 3
Cs7g_pb000500	CG	chr7	3010001	3010200	0.192	0.0336538	Probable inactive purple acid phosphatase 1
Cs7g_pb000540	CHH	chr7	2987001	2987200	0.168605	0.433735	Myosin heavy chain kinase B
Cs7g_pb000980	CHH	chr7	2719201	2719400	0.5	0.166227
Cs7g_pb001000	CHH	chr7	2703001	2703200	0.16	0.335294	Ras-related protein RABA4c
Cs7g_pb001110	CG	chr7	2649201	2649400	0	0.272727
Cs7g_pb001730	CHH	chr7	2297601	2297800	0.10084	0.23913	Protein SRG1
Cs7g_pb001990	CHG	chr7	2085801	2086000	0.779661	0.50211	ATP-citrate synthase alpha chain protein 1
Cs7g_pb002040	CHG	chr7	2063201	2063400	0.114865	0.00454545	Ubiquitin-40S ribosomal protein S27a
Cs7g_pb002510	CG	chr7	1769001	1769200	0.247126	0.114173	Potassium transporter 23
Cs7g_pb002570	CHH	chr7	1709601	1709800	0.0884615	0.227679	RING-H2 finger protein ATL47
Cs7g_pb003050	CG	chr7	1360801	1361000	0.0263158	0.222222
Cs7g_pb003390	CHG	chr7	1125201	1125400	0.466667	0.184739	LIM domain-containing protein WLIM2b
Cs7g_pb003430	CG	chr7	1103401	1103600	0.120301	0.00465116	Ultraviolet-B receptor UVR8
Cs7g_pb003440	CG	chr7	1100601	1100800	0.119266	0.008	Uncharacterized protein At1g27050
Cs7g_pb003450	CG	chr7	1100601	1100800	0.119266	0.008
Cs7g_pb003630	CHH	chr7	982201	982400	0.433673	0.166667	Pentatricopeptide repeat-containing protein At2g02750
Cs7g_pb004280	CHH	chr7	506801	507000	0.223881	0.474684	Histone-lysine N-methyltransferase SMYD3
Cs7g_pb004450	CHG	chr7	403001	403200	0.162921	0.0468085	ARF guanine-nucleotide exchange factor GNOM
Cs7g_pb004490	CHH	chr7	380801	381000	0.0934579	0.27451	Protein argonaute 7
Cs7g_pb004500	CG	chr7	365801	366000	0.0621762	0.238806	Protein UXT homolog
Cs7g_pb004910	CHH	chr7	153801	154000	0.162011	0.0594595	Glycerophosphodiester phosphodiesterase GDPD3
Cs7g_pb005190	CHG	chr7	3789001	3789200	0.0235294	0.171642	60S ribosomal protein L10 (Fragment)
Cs7g_pb005290	CHH	chr7	3841001	3841200	0.0612245	0.194444	E3 ubiquitin-protein ligase RMA2
Cs7g_pb005400	CHG	chr7	3961801	3962000	0.29	0.0666667	Ribose-phosphate pyrophosphokinase 3, chloroplastic
Cs7g_pb005590	CG	chr7	4094601	4094800	0.172131	0.0192308	GDSL esterase/lipase At3g26430
Cs7g_pb005590	CHH	chr7	4095001	4095200	0.0501567	0.177165	GDSL esterase/lipase At3g26430
Cs7g_pb005600	CG	chr7	4094601	4094800	0.172131	0.0192308
Cs7g_pb005600	CHH	chr7	4095001	4095200	0.0501567	0.177165
Cs7g_pb006050	CHH	chr7	4399801	4400000	0.0909091	0.236534
Cs7g_pb006170	CHH	chr7	4469801	4470000	0.0465116	0.156204	Two-component response regulator ARR11
Cs7g_pb006300	CHG	chr7	4547001	4547200	0.316327	0.00980392	Probable thimet oligopeptidase
Cs7g_pb006310	CHG	chr7	4547001	4547200	0.316327	0.00980392	Signal recognition particle subunit SRP72
Cs7g_pb006500	CG	chr7	4648201	4648400	0.932203	0.584337	ATP-dependent DNA helicase Q-like 5
Cs7g_pb006530	CHH	chr7	4668801	4669000	0.147826	0.00732601	Cyclin-dependent kinase G-2
Cs7g_pb006680	CG	chr7	4765201	4765400	0.19305	0.0595238	OTU domain-containing protein At3g57810
Cs7g_pb006830	CHH	chr7	4869201	4869400	0.0524017	0.186603	Putative ribosome biogenesis GTPase RsgA
Cs7g_pb007160	CG	chr7	5141401	5141600	0.0517241	0.272059
Cs7g_pb007280	CHH	chr7	5261801	5262000	0.0746269	0.26
Cs7g_pb007530	CG	chr7	5427401	5427600	0.828767	0.555556
Cs7g_pb007590	CG	chr7	5461001	5461200	0.205882	0.0509978
Cs7g_pb007850	CG	chr7	5589401	5589600	0.0929487	0.239808	ATP-dependent RNA helicase DHX8
Cs7g_pb007950	CHG	chr7	5649201	5649400	0.0727273	0.177143	Peptidyl-prolyl cis-trans isomerase E
Cs7g_pb008330	CHH	chr7	5992201	5992400	0.110204	0.233577	DNA-directed RNA polymerase 1B, mitochondrial
Cs7g_pb008390	CG	chr7	6044001	6044200	0.652778	0.366667	Non-specific lipid-transfer protein A
Cs7g_pb008440	CHG	chr7	6091001	6091200	0.121387	0.00990099	Putative defensin-like protein 263
Cs7g_pb009100	CHH	chr7	6676801	6677000	0.0644444	0.194444	Probable galacturonosyltransferase-like 3
Cs7g_pb009230	CHH	chr7	6800201	6800400	0.0893617	0.202532	CTL-like protein DDB_G0274487
Cs7g_pb009330	CG	chr7	6879401	6879600	0.169811	0.35545
Cs7g_pb009380	CHH	chr7	6915001	6915200	0.119403	0.28821
Cs7g_pb009390	CHG	chr7	6923601	6923800	0.392405	0.0588235	Dihydrolipoyllysine-residue acetyltransferase component 4 of pyruvate dehydrogenase complex, chloroplastic
Cs7g_pb009580	CHG	chr7	7105601	7105800	0	0.154286
Cs7g_pb009680	CHH	chr7	7175001	7175200	0.283262	0.116883	GEM-like protein 4
Cs7g_pb009720	CHH	chr7	7204601	7204800	0.0538922	0.328647	Transmembrane protein 53
Cs7g_pb009930	CG	chr7	7362801	7363000	0.128631	0.00342466
Cs7g_pb009960	CHG	chr7	7369201	7369400	0.0132979	0.217158
Cs7g_pb010000	CHH	chr7	7398401	7398600	0.154661	0.0346154	Lysine-specific demethylase JMJ25
Cs7g_pb010350	CG	chr7	7686201	7686400	0.75	0.443038	Probable LRR receptor-like serine/threonine-protein kinase At3g47570
Cs7g_pb010410	CG	chr7	7853201	7853400	0.0254237	0.234043	LRR receptor-like serine/threonine-protein kinase EFR
Cs7g_pb010410	CHG	chr7	7853601	7853800	0.025	0.173611	LRR receptor-like serine/threonine-protein kinase EFR
Cs7g_pb010420	CG	chr7	7858801	7859000	0	0.188525	Probable LRR receptor-like serine/threonine-protein kinase At3g47570
Cs7g_pb010470	CG	chr7	7981001	7981200	0.701149	0.311111	Putative receptor-like protein kinase At3g47110
Cs7g_pb010520	CHH	chr7	8122601	8122800	0.130137	0.0229885	DEAD-box ATP-dependent RNA helicase 2
Cs7g_pb010530	CHH	chr7	8122601	8122800	0.130137	0.0229885	UPF0301 protein RD1_3419
Cs7g_pb010750	CHH	chr7	8312001	8312200	0.295302	0.127193	Probable carotenoid cleavage dioxygenase 4, chloroplastic
Cs7g_pb010770	CHG	chr7	8335601	8335800	0.125984	0.0136054	Putative disease resistance protein At4g19050
Cs7g_pb011100	CHH	chr7	8604801	8605000	0.120253	0.253731	V-type proton ATPase subunit H
Cs7g_pb011450	CG	chr7	8923001	8923200	0.107383	0.282258	Probable folate-biopterin transporter 7
Cs7g_pb011530	CG	chr7	8995001	8995200	0.136691	0.0124224
Cs7g_pb011610	CHH	chr7	9072401	9072600	0.0494505	0.158523	RING-H2 finger protein ATL51
Cs7g_pb011720	CHG	chr7	9173601	9173800	0.169231	0.0412371	Glutathione transferase GST 23
Cs7g_pb011770	CHG	chr7	9238601	9238800	0.432099	0.73	Aspartic proteinase CDR1
Cs7g_pb011780	CG	chr7	9254001	9254200	0.52381	0.25641	Mechanosensitive ion channel protein 10
Cs7g_pb011790	CG	chr7	9257801	9258000	0	0.160428
Cs7g_pb012060	CG	chr7	9540601	9540800	0.332075	0.155294	ELMO domain-containing protein A
Cs7g_pb012280	CHH	chr7	9833401	9833600	0.0747126	0.209486	Probable ADP-ribosylation factor GTPase-activating protein AGD14
Cs7g_pb012360	CHH	chr7	9883201	9883400	0.193939	0.0821429	NADH--cytochrome b5 reductase 1
Cs7g_pb012370	CHH	chr7	9883201	9883400	0.193939	0.0821429
Cs7g_pb012470	CHH	chr7	9987801	9988000	0.265537	0.0414747
Cs7g_pb012530	CHH	chr7	10071201	10071400	0.11465	0.231834
Cs7g_pb012570	CG	chr7	10127401	10127600	0.183486	0.44898	Protein TORNADO 2
Cs7g_pb012820	CHG	chr7	10371401	10371600	0.116667	0	Agamous-like MADS-box protein AGL1
Cs7g_pb012830	CHH	chr7	10397601	10397800	0.0964215	0.198742	Probable galacturonosyltransferase 15
Cs7g_pb013080	CG	chr7	10553601	10553800	0.116071	0.013986	Two-pore potassium channel 3
Cs7g_pb013130	CHH	chr7	10772801	10773000	0.144781	0.317416	Wall-associated receptor kinase-like 20
Cs7g_pb013250	CHH	chr7	11687001	11687200	0.123596	0.283237	Regulatory protein NPR3
Cs7g_pb013260	CHH	chr7	11684201	11684400	0.173913	0.384058	Regulatory protein NPR3
Cs7g_pb013380	CHH	chr7	11470201	11470400	0.155125	0.045584	Cyclic nucleotide-gated ion channel 1
Cs7g_pb013520	CG	chr7	11305601	11305800	0.147887	0.039801
Cs7g_pb013860	CHG	chr7	11892401	11892600	0.475904	0.75102
Cs7g_pb014050	CG	chr7	12074601	12074800	0.261084	0.113636	Superoxide dismutase [Fe] 2, chloroplastic
Cs7g_pb014580	CHG	chr7	12611401	12611600	0.111111	0.00890208	Signal recognition particle subunit SRP68
Cs7g_pb014790	CG	chr7	13009601	13009800	0.114943	0.35
Cs7g_pb014860	CHH	chr7	13141201	13141400	0.366337	0.178404	Sacsin
Cs7g_pb015020	CHH	chr7	15123001	15123200	0.485294	0.229299	Protein STRICTOSIDINE SYNTHASE-LIKE 10
Cs7g_pb015210	CHG	chr7	14918201	14918400	0.666667	0.352941	Protein STRICTOSIDINE SYNTHASE-LIKE 10
Cs7g_pb015410	CHH	chr7	14649201	14649400	0.20614	0.0930565	G-type lectin S-receptor-like serine/threonine-protein kinase At5g35370
Cs7g_pb015500	CHH	chr7	14544401	14544600	0.0703125	0.187845	Elongin-A
Cs7g_pb015500	CHH	chr7	14544601	14544800	0.0322581	0.278169	Elongin-A
Cs7g_pb015520	CHH	chr7	14477401	14477600	0.173824	0.353902
Cs7g_pb015530	CHH	chr7	14477401	14477600	0.173824	0.353902
Cs7g_pb015580	CHH	chr7	14401801	14402000	0.0473373	0.150183	Protein NUCLEAR FUSION DEFECTIVE 4
Cs7g_pb015660	CHG	chr7	14312401	14312600	0.0384615	0.177305	Molybdenum cofactor sulfurase
Cs7g_pb015730	CHG	chr7	14072201	14072400	0.132653	0.013587	Protein-lysine methyltransferase METTL21B
Cs7g_pb015820	CHH	chr7	13989201	13989400	0.0991736	0.22381	Dynamin-related protein 1E
Cs7g_pb015930	CHH	chr7	13809401	13809600	0.024911	0.141058	Vacuolar protein sorting-associated protein 55 homolog
Cs7g_pb015950	CHG	chr7	13785601	13785800	0.0555556	0.231293	NAC domain-containing protein 100
Cs7g_pb015960	CHH	chr7	13775401	13775600	0.210843	0.0841121	NAC domain-containing protein 100
Cs7g_pb016030	CHH	chr7	13653201	13653400	0.196911	0.0596659
Cs7g_pb016030	CHH	chr7	13652801	13653000	0.293103	0.0816993
Cs7g_pb016060	CG	chr7	13584201	13584400	0.634868	0.309013	NAC domain-containing protein 100
Cs7g_pb016060	CHG	chr7	13584201	13584400	0.569767	0.282407	NAC domain-containing protein 100
Cs7g_pb016100	CHG	chr7	13477401	13477600	0.116788	0.0134228	Two-component response regulator-like APRR2
Cs7g_pb016750	CHG	chr7	15768401	15768600	0.2	0.0263158	NAD-dependent malic enzyme 62 kDa isoform, mitochondrial
Cs7g_pb016890	CG	chr7	19853601	19853800	0.282869	0.116667
Cs7g_pb017190	CHH	chr7	19248401	19248600	0.0105263	0.281385	Beta-glucosidase BoGH3B
Cs7g_pb017390	CHH	chr7	18931201	18931400	0.0421053	0.221477	Nuclear pore complex protein NUP1
Cs7g_pb017510	CHG	chr7	18740001	18740200	0.0125786	0.273585	DnaJ protein homolog
Cs7g_pb017700	CHH	chr7	18356601	18356800	0.0977011	0.221053
Cs7g_pb017780	CHH	chr7	18251201	18251400	0.152941	0.0444915	Pentatricopeptide repeat-containing protein At5g04780
Cs7g_pb017850	CG	chr7	17785801	17786000	0	0.123223	Germin-like protein 9-3
Cs7g_pb017850	CHG	chr7	17786201	17786400	0.0367647	0.2	Germin-like protein 9-3
Cs7g_pb019000	CHH	chr7	26915601	26915800	0.0388769	0.139384	LRR receptor-like serine/threonine-protein kinase EFR
Cs7g_pb019480	CHH	chr7	26449201	26449400	0.119171	0.240385	THO complex subunit 4B
Cs7g_pb019490	CHH	chr7	26449201	26449400	0.119171	0.240385
Cs7g_pb019580	CHH	chr7	26381001	26381200	0.0670732	0.311526	WAT1-related protein At2g39510
Cs7g_pb019770	CG	chr7	26273001	26273200	0.235955	0
Cs7g_pb019860	CG	chr7	26208001	26208200	0.0873786	0.284404
Cs7g_pb019880	CG	chr7	26170601	26170800	0.015	0.127907
Cs7g_pb020160	CHH	chr7	25973001	25973200	0.725971	0.461337	3-ketoacyl-CoA synthase 21
Cs7g_pb020210	CHH	chr7	25934801	25935000	0.0295567	0.171004	Chalcone--flavonone isomerase
Cs7g_pb020250	CHH	chr7	25906201	25906400	0.0482759	0.19244
Cs7g_pb020460	CG	chr7	25717201	25717400	0.160714	0.0105263	BTB/POZ domain-containing protein At3g56230
Cs7g_pb020560	CG	chr7	25637601	25637800	0.426357	0.173913
Cs7g_pb020590	CHH	chr7	25617801	25618000	0.887755	0.613445	Probable RNA-binding protein ARP1
Cs7g_pb020640	CHG	chr7	25594601	25594800	0.193955	0.0534188
Cs7g_pb020710	CHH	chr7	25522401	25522600	0.0491803	0.176221	LOB domain-containing protein 1
Cs7g_pb020740	CHH	chr7	25507001	25507200	0.261364	0.128079	Lectin
Cs7g_pb020950	CG	chr7	25351601	25351800	0.297297	0.147887	Serine carboxypeptidase-like 27
Cs7g_pb021110	CHH	chr7	25202801	25203000	0.268966	0.119403	Patatin-like protein 6
Cs7g_pb021280	CHH	chr7	24924001	24924200	0.177632	0.0772532
Cs7g_pb021280	CHH	chr7	24924201	24924400	0.194379	0.0851852
Cs7g_pb021350	CG	chr7	24832401	24832600	0.0703125	0.231481	Protein disulfide isomerase-like 1-4
Cs7g_pb021390	CHH	chr7	24811801	24812000	0.19174	0.434622	Caffeic acid 3-O-methyltransferase
Cs7g_pb021460	CHG	chr7	24486201	24486400	0.107143	0	Phosphatidylinositol N-acetylglucosaminyltransferase subunit A
Cs7g_pb021530	CHG	chr7	24425401	24425600	0.0472441	0.205714	Protein trichome birefringence-like 31
Cs7g_pb021670	CG	chr7	24200001	24200200	0.0755396	0.25448	Phenolic glucoside malonyltransferase 2
Cs7g_pb021760	CHH	chr7	23880201	23880400	0.0148148	0.119048	Dihydrolipoyllysine-residue acetyltransferase component 1 of pyruvate dehydrogenase complex, mitochondrial
Cs7g_pb021770	CG	chr7	23865001	23865200	0.478261	0.22963	Uncharacterized protein HI_0077
Cs7g_pb021820	CHG	chr7	23762201	23762400	0.135678	0.0327103
Cs7g_pb021960	CHG	chr7	23580001	23580200	0.256997	0.114754	Lysosomal Pro-X carboxypeptidase
Cs7g_pb022060	CG	chr7	27171601	27171800	0.165049	0.386207	Pentatricopeptide repeat-containing protein At5g56310
Cs7g_pb022130	CG	chr7	27227401	27227600	0.112245	0.311594
Cs7g_pb022350	CG	chr7	27386001	27386200	0.649123	0.335766	Calpain-type cysteine protease DEK1
Cs7g_pb022350	CHG	chr7	27386001	27386200	0.310345	0.0756303	Calpain-type cysteine protease DEK1
Cs7g_pb023370	CHG	chr7	28064401	28064600	0.142523	0.00802139	UPF0481 protein At3g47200
Cs7g_pb023400	CHG	chr7	28091201	28091400	0.178571	0.064	Notchless protein homolog
Cs7g_pb023560	CHG	chr7	28239001	28239200	0.0151515	0.130031	Cyclin-dependent kinase F-4
Cs7g_pb023600	CHG	chr7	28274601	28274800	0.0333333	0.308642	Cyclin-dependent kinase F-4
Cs7g_pb023750	CHG	chr7	28425801	28426000	0.102804	0.275
Cs7g_pb023850	CG	chr7	28489201	28489400	0.00296736	0.167048	Probable terpene synthase 6
Cs7g_pb023890	CG	chr7	28509801	28510000	0.512987	0.240343
Cs7g_pb023990	CHG	chr7	28567001	28567200	0.152	0.0196078	G-type lectin S-receptor-like serine/threonine-protein kinase RLK1
Cs7g_pb024290	CHH	chr7	28887601	28887800	0.0239234	0.137184
Cs7g_pb024330	CHG	chr7	28959601	28959800	0.473684	0.230159	Shikimate O-hydroxycinnamoyltransferase
Cs7g_pb024500	CHH	chr7	29057401	29057600	0.236641	0.0442478	Dolichyl-phosphate beta-glucosyltransferase
Cs7g_pb024780	CHG	chr7	29249801	29250000	0.148649	0.010989	Rhodanese-like domain-containing protein 7
Cs7g_pb025300	CG	chr7	29655401	29655600	0.092	0.203233	Adenine/guanine permease AZG1
Cs7g_pb025350	CHG	chr7	29698801	29699000	0.280255	0.117949	WEB family protein At2g40480
Cs7g_pb025350	CHG	chr7	29699001	29699200	0.233083	0.0526316	WEB family protein At2g40480
Cs7g_pb026250	CG	chr7	30390601	30390800	0.1	0.396396	Leucoanthocyanidin dioxygenase
Cs7g_pb026440	CHH	chr7	30545001	30545200	0.0716846	0.182819	Arginyl-tRNA--protein transferase 1
Cs7g_pb026490	CHH	chr7	30586601	30586800	0.390977	0.189474	Pleckstrin homology domain-containing protein 1
Cs7g_pb026770	CHH	chr7	30792601	30792800	0.146758	0.421053	Peroxisomal nicotinamide adenine dinucleotide carrier
Cs7g_pb026930	CHG	chr7	30937401	30937600	0.310345	0.019802	Peptidyl-prolyl cis-trans isomerase FKBP20-1
Cs7g_pb026970	CHG	chr7	30963601	30963800	0.275229	0.106742
Cs7g_pb027130	CHG	chr7	31074401	31074600	0.2	0.476821	Probable transcriptional regulator RABBIT EARS
Cs7g_pb027130	CHH	chr7	31074401	31074600	0.0373832	0.180033	Probable transcriptional regulator RABBIT EARS
Cs7g_pb027130	CHH	chr7	31073601	31073800	0.0148148	0.179245	Probable transcriptional regulator RABBIT EARS
Cs7g_pb027490	CHH	chr7	31370201	31370400	0.0488599	0.156934
Cs7g_pb027750	CHG	chr7	31630201	31630400	0.23741	0.115903	BAHD acyltransferase At5g47980
Cs7g_pb027870	CG	chr7	31753601	31753800	0.378947	0.149254
Cs7g_pb027920	CHH	chr7	31793201	31793400	0.297872	0.582888	Coumaroyl-CoA:anthocyanidin 3-O-glucoside-6''-O-coumaroyltransferase 1
Cs7g_pb027990	CG	chr7	31915801	31916000	0.664557	0.308989
Cs7g_pb027990	CHG	chr7	31915801	31916000	0.512367	0.203593
Cs7g_pb028000	CG	chr7	31915801	31916000	0.664557	0.308989
Cs7g_pb028000	CHG	chr7	31915801	31916000	0.512367	0.203593
Cs8g_pb000230	CHH	chr8	165801	166000	0.0978836	0.254576	Calcium-dependent protein kinase 4
Cs8g_pb001130	CG	chr8	4402401	4402600	0.177778	0.0337079	Dirigent protein 23
Cs8g_pb001140	CG	chr8	4402401	4402600	0.177778	0.0337079	Dirigent protein 4
Cs8g_pb001370	CG	chr8	4136001	4136200	0.0966543	0.291005	Allene oxide synthase
Cs8g_pb001370	CHG	chr8	4136001	4136200	0.086758	0.274914	Allene oxide synthase
Cs8g_pb001380	CHG	chr8	4132401	4132600	0.196667	0.0857909	Cold-regulated 413 plasma membrane protein 2
Cs8g_pb001440	CHG	chr8	4101601	4101800	0.178947	0.042328
Cs8g_pb001800	CHG	chr8	3858601	3858800	0.141509	0.33871	B3 domain-containing transcription factor VRN1
Cs8g_pb001990	CG	chr8	3656801	3657000	0.230769	0.0571429	Methylesterase 10
Cs8g_pb002060	CHG	chr8	3596201	3596400	0.230216	0.0294118	La-related protein 6C
Cs8g_pb002070	CG	chr8	3592601	3592800	0.316667	0.0872483	Peroxidase 10
Cs8g_pb002280	CHG	chr8	3437801	3438000	0.472973	0.114286	Probable carboxylesterase 2
Cs8g_pb002300	CHH	chr8	3428601	3428800	0.0392157	0.158	2-hydroxyisoflavanone dehydratase
Cs8g_pb002500	CHG	chr8	3267401	3267600	0.133721	0.0198413
Cs8g_pb003030	CHG	chr8	2833601	2833800	0.282051	0.0333333	Filament-like plant protein 7
Cs8g_pb003260	CHH	chr8	2692601	2692800	0.149466	0.31992	DNA-damage-repair/toleration protein DRT100
Cs8g_pb003420	CHH	chr8	2593801	2594000	0.22179	0.571429
Cs8g_pb003590	CHG	chr8	2477601	2477800	0.2	0.00666667	Protein RTF1 homolog
Cs8g_pb003860	CG	chr8	2253801	2254000	0.199336	0.048
Cs8g_pb003980	CHH	chr8	2202801	2203000	0.12069	0.248322	Histone deacetylase 6
Cs8g_pb003980	CHH	chr8	2202601	2202800	0.0684211	0.198728	Histone deacetylase 6
Cs8g_pb004450	CHH	chr8	1820801	1821000	0.0745501	0.208259
Cs8g_pb004480	CHH	chr8	1807001	1807200	0.0715667	0.180763	Putative phytosulfokines 4
Cs8g_pb004540	CG	chr8	1760601	1760800	0.162264	0.332226	Putative F-box protein At1g23770
Cs8g_pb005350	CG	chr8	1128601	1128800	0.147059	0.0195122	26S proteasome non-ATPase regulatory subunit 4 homolog
Cs8g_pb005460	CG	chr8	1049201	1049400	0.366667	0.174888	Beta-galactosidase 13
Cs8g_pb005920	CG	chr8	797801	798000	0.248619	0.122378	RNA-binding protein 39
Cs8g_pb006420	CG	chr8	7988601	7988800	0.790123	0.520833
Cs8g_pb006660	CHG	chr8	7639201	7639400	0	0.139241
Cs8g_pb006770	CHG	chr8	7482401	7482600	0.0708661	0.333333
Cs8g_pb006790	CG	chr8	7435401	7435600	0	0.133333
Cs8g_pb006830	CG	chr8	7362401	7362600	0.223881	0.525862
Cs8g_pb007500	CHG	chr8	6374801	6375000	0.152318	0.460606	Putative pentatricopeptide repeat-containing protein At1g12700, mitochondrial
Cs8g_pb007780	CHH	chr8	6103601	6103800	0.197248	0.463203	Beta-galactosidase 3
Cs8g_pb007950	CHG	chr8	5948001	5948200	0.223529	0.558824
Cs8g_pb008050	CHG	chr8	5869601	5869800	0.318841	0.0465116	Probable mitochondrial chaperone BCS1-A
Cs8g_pb008140	CHG	chr8	5823001	5823200	0.237288	0.0659341	Probable mitochondrial chaperone bcs1
Cs8g_pb008370	CHH	chr8	5614401	5614600	0.248571	0.122363	Isoflavone reductase homolog
Cs8g_pb008510	CG	chr8	5443801	5444000	0.100503	0.224576	Putative pectinesterase 11
Cs8g_pb008620	CG	chr8	5251601	5251800	0.465347	0.22449
Cs8g_pb008630	CG	chr8	5251601	5251800	0.465347	0.22449
Cs8g_pb008680	CG	chr8	5207401	5207600	0.133136	0.357143	Glycine-rich RNA-binding protein 7
Cs8g_pb008940	CG	chr8	5005601	5005800	0.0145985	0.130435	Organ-specific protein S2
Cs8g_pb009280	CHG	chr8	4613001	4613200	0.137931	0	Adenylate isopentenyltransferase 5, chloroplastic
Cs8g_pb009340	CG	chr8	4571401	4571600	0	0.338235	Phospholipase A-2-activating protein
Cs8g_pb009560	CHH	chr8	8645601	8645800	0.0437956	0.175824	Dirigent protein 23
Cs8g_pb009650	CHH	chr8	8919001	8919200	0.144654	0.0382979	Chalcone synthase 2
Cs8g_pb009650	CHH	chr8	8919401	8919600	0.0625	0.189076	Chalcone synthase 2
Cs8g_pb009670	CHG	chr8	8992801	8993000	0.360544	0.102273	Putative B3 domain-containing protein At2g27410
Cs8g_pb009910	CHH	chr8	9358401	9358600	0.0144928	0.145963	Probable aldo-keto reductase 2
Cs8g_pb010030	CHH	chr8	9541601	9541800	0.296703	0.125	Nucleolar protein 10
Cs8g_pb010090	CG	chr8	9670201	9670400	0.252101	0.0769231	IgA FC receptor
Cs8g_pb010200	CG	chr8	10146201	10146400	0.252066	0.0804196	Adenosylhomocysteinase
Cs8g_pb010200	CHG	chr8	10146201	10146400	0.137566	0.0323741	Adenosylhomocysteinase
Cs8g_pb010230	CHG	chr8	10230201	10230400	0.0684932	0.307692
Cs8g_pb010260	CHG	chr8	10267001	10267200	0.139344	0.0111111	Heat stress transcription factor A-5
Cs8g_pb010270	CHG	chr8	10275401	10275600	0	0.223529
Cs8g_pb010310	CHH	chr8	10294001	10294200	0.183486	0.0360825	Anthocyanidin 3-O-glucosyltransferase
Cs8g_pb010340	CHG	chr8	10381801	10382000	0.333333	0.650602	Histidine protein methyltransferase 1 homolog
Cs8g_pb010360	CHH	chr8	10395601	10395800	0.0252525	0.130081	Protein RALF-like 32
Cs8g_pb010370	CHH	chr8	10413001	10413200	0.295455	0.668	Selenium-binding protein 2
Cs8g_pb010450	CHH	chr8	10578001	10578200	0.318777	0.123574	HAUS augmin-like complex subunit 1
Cs8g_pb010600	CHG	chr8	11046201	11046400	0.376812	0.0517241
Cs8g_pb010730	CHH	chr8	11315401	11315600	0.70068	0.431953	Ferredoxin-dependent glutamate synthase 1, chloroplastic/mitochondrial
Cs8g_pb010870	CHH	chr8	13229201	13229400	0.0434783	0.154098	DNA-directed RNA polymerase V subunit 5C
Cs8g_pb010870	CHH	chr8	13229801	13230000	0.0655738	0.207407	DNA-directed RNA polymerase V subunit 5C
Cs8g_pb011200	CHH	chr8	12538801	12539000	0.191011	0.450835
Cs8g_pb011330	CHH	chr8	12177601	12177800	0.114187	0.257812	Probable ubiquitin-conjugating enzyme E2 26
Cs8g_pb011370	CG	chr8	12113401	12113600	0.680412	0.42
Cs8g_pb011470	CG	chr8	14905801	14906000	0.00990099	0.139073
Cs8g_pb011730	CHG	chr8	14653401	14653600	0.115942	0.447917	Probable carotenoid cleavage dioxygenase 4, chloroplastic
Cs8g_pb011850	CHH	chr8	14482601	14482800	0.102362	0.260623	Structural maintenance of chromosomes protein 3
Cs8g_pb011920	CHH	chr8	14160001	14160200	0.142241	0.288256	Wall-associated receptor kinase 2
Cs8g_pb011950	CG	chr8	14056201	14056400	0.0884956	0.219745
Cs8g_pb012560	CHH	chr8	13497801	13498000	0.310345	0.140673	Protein WAVE-DAMPENED 2
Cs8g_pb012670	CG	chr8	13416801	13417000	0.0451128	0.181818
Cs8g_pb012960	CHH	chr8	17306401	17306600	0.0659631	0.169811	Transcription factor TCP11
Cs8g_pb013110	CG	chr8	16993401	16993600	0.00961538	0.119565
Cs8g_pb013170	CHH	chr8	16941601	16941800	0.11157	0.0112994	Bifunctional nitrilase/nitrile hydratase NIT4A
Cs8g_pb013390	CG	chr8	16747801	16748000	0.0136054	0.140684	L10-interacting MYB domain-containing protein
Cs8g_pb013550	CHH	chr8	16611401	16611600	0.13468	0.0287611	Aluminum-activated malate transporter 2
Cs8g_pb013570	CHG	chr8	16584801	16585000	0.24375	0.5	Ribosome biogenesis protein bms1
Cs8g_pb013640	CHH	chr8	16491601	16491800	0.68	0.406557
Cs8g_pb013720	CHH	chr8	16411001	16411200	0.0930233	0.195035	E3 ubiquitin-protein ligase PUB24
Cs8g_pb013860	CHH	chr8	16061001	16061200	0.232558	0.0951557
Cs8g_pb013890	CHH	chr8	15836601	15836800	0.115385	0.248466	GRF1-interacting factor 1
Cs8g_pb014050	CHG	chr8	15450401	15450600	0.25641	0.57265
Cs8g_pb014050	CHH	chr8	15450401	15450600	0.189573	0.502924
Cs8g_pb014060	CHG	chr8	15450401	15450600	0.25641	0.57265	AT-hook motif nuclear-localized protein 14
Cs8g_pb014060	CHH	chr8	15450401	15450600	0.189573	0.502924	AT-hook motif nuclear-localized protein 14
Cs8g_pb014200	CG	chr8	15281601	15281800	0.158621	0
Cs8g_pb014210	CG	chr8	15281601	15281800	0.158621	0
Cs8g_pb014270	CHH	chr8	15134801	15135000	0.167123	0.0662359	Protein NRT1/ PTR FAMILY 5.5
Cs8g_pb014550	CHH	chr8	18775201	18775400	0.0882353	0.274194
Cs8g_pb014690	CHG	chr8	18641601	18641800	0.43595	0.202749	Alkaline/neutral invertase E, chloroplastic
Cs8g_pb014700	CG	chr8	18633001	18633200	0.0192308	0.179191
Cs8g_pb015000	CHH	chr8	18257201	18257400	0.0646552	0.190763	Cytochrome P450 89A2
Cs8g_pb015000	CHH	chr8	18257801	18258000	0.097561	0.232143	Cytochrome P450 89A2
Cs8g_pb015090	CHH	chr8	18165401	18165600	0.0114943	0.127119
Cs8g_pb015110	CHH	chr8	18131401	18131600	0.103448	0.209507	F-box/LRR-repeat protein At1g67190
Cs8g_pb015170	CG	chr8	18096401	18096600	0.103448	0	Ferredoxin-3, chloroplastic
Cs8g_pb015390	CHH	chr8	17898201	17898400	0.0696721	0.197688
Cs8g_pb015420	CHG	chr8	17864001	17864200	0.0212766	0.167203	Germin-like protein 9-3
Cs8g_pb015540	CG	chr8	23750001	23750200	0.190909	0.0389105	50S ribosomal protein L20
Cs8g_pb015580	CHH	chr8	23719401	23719600	0.204301	0.0771084	Protein PHR1-LIKE 1
Cs8g_pb015700	CHH	chr8	23631001	23631200	0.183908	0.0430622	Phagocyte signaling-impaired protein
Cs8g_pb015710	CG	chr8	23616201	23616400	0	0.197368	Laccase-3
Cs8g_pb015910	CHH	chr8	23493801	23494000	0.210238	0.480577	Rab3 GTPase-activating protein catalytic subunit (Fragments)
Cs8g_pb016010	CHG	chr8	23404201	23404400	0.347826	0.0204082	Basic leucine zipper 34
Cs8g_pb016150	CHH	chr8	23320801	23321000	0.285106	0.138514	Ran-binding protein 1 homolog b
Cs8g_pb016190	CHG	chr8	23282001	23282200	0.328829	0.15493	Protein PMR5
Cs8g_pb016200	CHH	chr8	23273401	23273600	0.0769231	0.182815	Increased DNA methylation 1
Cs8g_pb016240	CG	chr8	23253001	23253200	0.0430108	0.288
Cs8g_pb016370	CG	chr8	23162001	23162200	0.213873	0.0584795
Cs8g_pb016620	CHH	chr8	23015201	23015400	0.224	0.0293333	Cytochrome P450 86A1
Cs8g_pb016690	CHG	chr8	22982001	22982200	0.0347003	0.255583	ATP-dependent zinc metalloprotease FTSH 9, chloroplastic
Cs8g_pb017160	CG	chr8	22737601	22737800	0.37037	0.140523	Histone H3.2
Cs8g_pb017160	CHG	chr8	22737601	22737800	0.471264	0.17561	Histone H3.2
Cs8g_pb017210	CG	chr8	22717401	22717600	0.223629	0.0711744	Glutathione S-transferase U7
Cs8g_pb018380	CHH	chr8	21982001	21982200	0.159722	0.336683	Ubiquitin-conjugating enzyme E2 7
Cs8g_pb018800	CG	chr8	21743001	21743200	0.0239521	0.13617	Glutelin type-A 1
Cs8g_pb018940	CHH	chr8	21645001	21645200	0.10101	0.339623	Probable NOT transcription complex subunit VIP2 (Fragment)
Cs8g_pb019260	CG	chr8	21423601	21423800	0.0240964	0.182927
Cs8g_pb019390	CG	chr8	21289801	21290000	0.0178571	0.119403
Cs8g_pb019420	CG	chr8	21276201	21276400	0.0267686	0.133929	DDB1- and CUL4-associated factor 8
Cs8g_pb019490	CHH	chr8	21203001	21203200	0.189189	0.0188679	Tetraspanin-3
Cs8g_pb019560	CHH	chr8	21165001	21165200	0.228571	0.100386	Putative uncharacterized protein At4g01020, chloroplastic
Cs8g_pb019660	CG	chr8	21089201	21089400	0.111111	0	Patatin-like protein 2
Cs8g_pb019680	CHG	chr8	21060401	21060600	0.545455	0.162963
Cs8g_pb020260	CHG	chr8	20676001	20676200	0.171875	0.0322581
Cs8g_pb020470	CHG	chr8	20451801	20452000	0.626866	0.323529	Alpha carbonic anhydrase 7
Cs8g_pb020600	CHH	chr8	20353401	20353600	0.132184	0.299451	ABC transporter G family member 28
Cs8g_pb020880	CG	chr8	20123201	20123400	0.227451	0.11284
Cs8g_pb020880	CHG	chr8	20123201	20123400	0.201493	0.0836364
Cs8g_pb020890	CG	chr8	20123201	20123400	0.227451	0.11284	Ubiquitin-40S ribosomal protein S27a
Cs8g_pb020890	CHG	chr8	20123201	20123400	0.201493	0.0836364	Ubiquitin-40S ribosomal protein S27a
Cs8g_pb021210	CHH	chr8	19877001	19877200	0.170306	0.064833	50S ribosomal protein L9, chloroplastic
Cs8g_pb021220	CHH	chr8	19877001	19877200	0.170306	0.064833	Zinc finger protein STOP1 homolog
Cs8g_pb021430	CHH	chr8	19435401	19435600	0.122549	0.268868	Katanin p60 ATPase-containing subunit A1
Cs9g_pb000210	CG	chr9	128601	128800	0.159204	0.0528846
Cs9g_pb000220	CHH	chr9	134801	135000	0.0463415	0.262443	Late embryogenesis abundant protein D-29
Cs9g_pb000400	CHH	chr9	233201	233400	0.127273	0.0196721	Pleiotropic drug resistance protein 3
Cs9g_pb000440	CG	chr9	267401	267600	0.255556	0.117647	Proteasome assembly chaperone 4
Cs9g_pb000510	CHH	chr9	314001	314200	0.0606061	0.194444
Cs9g_pb000750	CG	chr9	509001	509200	0.131387	0.0180723	Alkaline/neutral invertase C, mitochondrial
Cs9g_pb000850	CG	chr9	566601	566800	0.103896	0	Desiccation-related protein PCC13-62
Cs9g_pb001030	CHG	chr9	639001	639200	0.168224	0.0222222	GPN-loop GTPase 1
Cs9g_pb001270	CHH	chr9	802001	802200	0.0648968	0.186141	ATP-citrate synthase beta chain protein 1
Cs9g_pb001650	CG	chr9	1076001	1076200	0.176849	0.0553191
Cs9g_pb001870	CG	chr9	1219201	1219400	0.142857	0.380952
Cs9g_pb001880	CG	chr9	1219201	1219400	0.142857	0.380952	Major allergen Pru ar 1
Cs9g_pb002070	CG	chr9	1333001	1333200	0.0923077	0.218705
Cs9g_pb002180	CG	chr9	1386601	1386800	0.0784314	0.631579
Cs9g_pb002220	CHG	chr9	1401201	1401400	0.129496	0.377246
Cs9g_pb002240	CG	chr9	1405601	1405800	0	0.141732
Cs9g_pb002580	CHH	chr9	1640001	1640200	0.364706	0.693717	60S ribosomal protein L22-2
Cs9g_pb002870	CHG	chr9	1805201	1805400	0.328571	0.0631579
Cs9g_pb003460	CHH	chr9	2199601	2199800	0.089172	0.198693	Vesicle-associated protein 2-2
Cs9g_pb003460	CHH	chr9	2199001	2199200	0.088968	0.195592	Vesicle-associated protein 2-2
Cs9g_pb003470	CHG	chr9	2202801	2203000	0.697368	0.445312	Acyl carrier protein 1, chloroplastic
Cs9g_pb003570	CG	chr9	2274201	2274400	0.3	0.139241	Peroxidase 3
Cs9g_pb003580	CHG	chr9	2286601	2286800	0.146199	0.0122699	Peroxidase 24
Cs9g_pb003660	CG	chr9	2362801	2363000	0.275591	0.641975
Cs9g_pb004320	CHH	chr9	4409601	4409800	0.199125	0.0787992	Transmembrane emp24 domain-containing protein p24beta3
Cs9g_pb004630	CG	chr9	4190001	4190200	0.123016	0.258427	Pentatricopeptide repeat-containing protein At3g22670, mitochondrial
Cs9g_pb005160	CG	chr9	3933001	3933200	0.0915493	0.201754	Imidazoleglycerol-phosphate dehydratase
Cs9g_pb005220	CG	chr9	3885201	3885400	0.0148148	0.138249	Inactive ubiquitin carboxyl-terminal hydrolase 54
Cs9g_pb005870	CG	chr9	3366401	3366600	0	0.210526	Basic 7S globulin
Cs9g_pb005900	CHH	chr9	3346001	3346200	0.165882	0.0135237	Basic 7S globulin
Cs9g_pb005910	CHG	chr9	3341201	3341400	0.00660066	0.114478	Basic 7S globulin
Cs9g_pb005920	CHG	chr9	3341201	3341400	0.00660066	0.114478	Dual specificity protein phosphatase 1
Cs9g_pb006170	CHH	chr9	3158201	3158400	0.142308	0.308861	Endo-1,3
Cs9g_pb006450	CG	chr9	2899001	2899200	0.769231	0.398438	Cytochrome P450 83B1
Cs9g_pb006800	CG	chr9	5217401	5217600	0.0104167	0.119691	Ankyrin repeat-containing protein At5g02620
Cs9g_pb006830	CHH	chr9	5291801	5292000	0.35942	0.172549	Ankyrin repeat-containing protein At3g12360
Cs9g_pb006860	CHH	chr9	5312801	5313000	0.502924	0.234957	Ankyrin repeat-containing protein At3g12360
Cs9g_pb006910	CHG	chr9	5355201	5355400	0.765432	0.417722	Ankyrin repeat-containing protein At3g12360
Cs9g_pb007160	CHH	chr9	5636401	5636600	0.195652	0.513514	F-box/LRR-repeat protein 25
Cs9g_pb007270	CG	chr9	5692601	5692800	0.0423729	0.280576
Cs9g_pb007290	CHH	chr9	5716201	5716400	0.290055	0.14441	Cellulose synthase-like protein G2
Cs9g_pb007410	CHG	chr9	5879801	5880000	0.181818	0	Bet1-like SNARE 1-2
Cs9g_pb007420	CHH	chr9	5885801	5886000	0.0244898	0.197279
Cs9g_pb007840	CG	chr9	6539801	6540000	0.12426	0	Geranylgeranyl transferase type-2 subunit beta
Cs9g_pb007900	CHH	chr9	6629401	6629600	0.116071	0.254054
Cs9g_pb008140	CG	chr9	7334201	7334400	0.0632911	0.177966
Cs9g_pb008300	CG	chr9	7706601	7706800	0.0128205	0.253659
Cs9g_pb008620	CHH	chr9	8120401	8120600	0.17931	0.439716
Cs9g_pb008660	CHG	chr9	8152801	8153000	0.290909	0.109195
Cs9g_pb008720	CHH	chr9	8257801	8258000	0.215596	0.0960452	Probable folate-biopterin transporter 9, chloroplastic
Cs9g_pb008750	CHH	chr9	8294401	8294600	0.057971	0.17552	(R,S)-reticuline 7-O-methyltransferase
Cs9g_pb008840	CHG	chr9	8373001	8373200	0.196429	0.405941
Cs9g_pb008940	CHH	chr9	8470801	8471000	0.112903	0.0112994	Respiratory burst oxidase homolog protein E
Cs9g_pb008960	CHG	chr9	8502201	8502400	0.327273	0.62069	F-box protein SKIP23
Cs9g_pb009390	CHH	chr9	8990001	8990200	0.189189	0.0561798	Tuberculostearic acid methyltransferase UfaA1
Cs9g_pb009390	CHH	chr9	8989801	8990000	0.144628	0.3	Tuberculostearic acid methyltransferase UfaA1
Cs9g_pb009450	CHH	chr9	9186201	9186400	0.101124	0.209877	Protein NRT1/ PTR FAMILY 5.2
Cs9g_pb009640	CHG	chr9	9426401	9426600	0.0348837	0.19802
Cs9g_pb009870	CHH	chr9	9739401	9739600	0.0783133	0.179661	Glycolipid transfer protein 1
Cs9g_pb009900	CG	chr9	9749201	9749400	0.616667	0.22973	Putative protein phosphatase 2C-like protein 44
Cs9g_pb010030	CHG	chr9	9887801	9888000	0.124402	0.264493	Probable methyltransferase PMT8
Cs9g_pb010040	CHG	chr9	9898401	9898600	0.344828	0.142857	Protein LIGHT-DEPENDENT SHORT HYPOCOTYLS 6
Cs9g_pb010120	CHH	chr9	9944601	9944800	0.277193	0.0976331	Probable glutathione S-transferase
Cs9g_pb010230	CG	chr9	9998401	9998600	0.0895954	0.201299	Cryptochrome-2
Cs9g_pb010350	CHH	chr9	10142801	10143000	0.119522	0.248077	UPF0481 protein At3g47200
Cs9g_pb010890	CHG	chr9	10924801	10925000	0.0700637	0.244048	Cellulose synthase-like protein D1
Cs9g_pb010940	CHH	chr9	11038001	11038200	0.235501	0.0950355
Cs9g_pb010990	CG	chr9	11071801	11072000	0.0101523	0.122642	Peroxiredoxin-2B
Cs9g_pb011010	CHH	chr9	11083601	11083800	0.2625	0.107438	Nucleolar GTP-binding protein 1
Cs9g_pb011130	CHH	chr9	11245401	11245600	0	0.289474	Probable carboxylesterase 18
Cs9g_pb011150	CHH	chr9	11261801	11262000	0.0967742	0.22807	Probable sucrose-phosphate synthase 4
Cs9g_pb011210	CHG	chr9	11365201	11365400	0.349398	0.609756	RING-H2 finger protein ATL7
Cs9g_pb011330	CHH	chr9	11481001	11481200	0.195946	0.431925	Ethylene-responsive transcription factor TINY
Cs9g_pb011400	CG	chr9	11580201	11580400	0.180451	0.380368
Cs9g_pb011410	CHG	chr9	11672401	11672600	0.350515	0.00680272
Cs9g_pb011770	CHH	chr9	12295201	12295400	0.130952	0.341394	RING-H2 finger protein ATL16
Cs9g_pb012020	CHH	chr9	12539601	12539800	0.210227	0.0714286	Caffeoyl-CoA O-methyltransferase
Cs9g_pb012100	CHG	chr9	12588201	12588400	0.322917	0.115702	Polygalacturonase
Cs9g_pb012190	CHH	chr9	12637201	12637400	0.0526316	0.168776	Probable polygalacturonase At1g80170
Cs9g_pb012320	CHH	chr9	12767201	12767400	0.25	0.0887097	Probable disease resistance protein At5g63020
Cs9g_pb012350	CG	chr9	12789001	12789200	0.21875	0.54321	Heat shock 70 kDa protein 17
Cs9g_pb012480	CG	chr9	12927801	12928000	0.163043	0.0162602	Disease resistance protein RPS5
Cs9g_pb012490	CHG	chr9	12935401	12935600	0.350877	0.0538922	Probable disease resistance protein At5g63020
Cs9g_pb012780	CG	chr9	13137401	13137600	0.0909091	0.214286	Vinorine synthase
Cs9g_pb012950	CHH	chr9	13261601	13261800	0.0638978	0.287425	Caffeoylshikimate esterase
Cs9g_pb013060	CG	chr9	13500601	13500800	0.350649	0.0931373	Pleiotropic drug resistance protein 1
Cs9g_pb013120	CHH	chr9	13552401	13552600	0.492308	0.22905
Cs9g_pb013310	CHH	chr9	13699401	13699600	0.305019	0.135057	Glycine-rich RNA-binding protein 2, mitochondrial
Cs9g_pb013400	CG	chr9	14323201	14323400	0.40678	0.714286	Probable calcium-binding protein CML49
Cs9g_pb013450	CG	chr9	14395601	14395800	0.37013	0.1625
Cs9g_pb013590	CHG	chr9	14553801	14554000	0.294737	0.135624	LRR receptor-like serine/threonine-protein kinase FLS2
Cs9g_pb013780	CHH	chr9	14878001	14878200	0.0833333	0.291925
Cs9g_pb014040	CHH	chr9	15258001	15258200	0.202247	0.00917431
Cs9g_pb014200	CHH	chr9	17039801	17040000	0.105536	0.227169
Cs9g_pb014330	CG	chr9	16798001	16798200	0.220588	0.0588235
Cs9g_pb014380	CG	chr9	16713401	16713600	0.0470588	0.270833
Cs9g_pb014380	CHG	chr9	16713401	16713600	0.00409836	0.119718
Cs9g_pb014600	CHH	chr9	16401201	16401400	0.298913	0.145506	Agamous-like MADS-box protein AGL62
Cs9g_pb014710	CHG	chr9	16313401	16313600	0.413333	0.0485437
Cs9g_pb014790	CG	chr9	16110201	16110400	0.218543	0.484076	Glucan endo-1,3-beta-glucosidase
Cs9g_pb014810	CG	chr9	16025201	16025400	0.136364	0.00632911	Glucan endo-1,3-beta-glucosidase, basic isoform
Cs9g_pb015120	CG	chr9	15519201	15519400	0.0183486	0.122951
Cs9g_pb015170	CG	chr9	17282801	17283000	0.0224719	0.223077	Intersectin-1
Cs9g_pb015170	CHG	chr9	17282801	17283000	0.112033	0.25	Intersectin-1
Cs9g_pb015340	CHH	chr9	17742201	17742400	0.0656934	0.178756
Cs9g_pb015420	CHH	chr9	20312601	20312800	0.0815047	0.194503	Ankycorbin
Cs9g_pb015590	CHG	chr9	20059201	20059400	0.607595	0.321839	GTP-binding protein YPTM2
Cs9g_pb015610	CHG	chr9	20049001	20049200	0.776316	0.446281
Cs9g_pb015620	CG	chr9	20044001	20044200	0.425743	0.794521	Hyoscyamine 6-dioxygenase
Cs9g_pb015740	CG	chr9	19937001	19937200	0.106977	0.00347222	Putative wall-associated receptor kinase-like 16
Cs9g_pb015910	CHH	chr9	19791001	19791200	0.151215	0.0502857	UDP-N-acetylmuramoylalanine--D-glutamate ligase
Cs9g_pb015920	CHH	chr9	19791001	19791200	0.151215	0.0502857	Protein cornichon homolog 1
Cs9g_pb016140	CHG	chr9	19546201	19546400	0.246575	0.032967	Agamous-like MADS-box protein AGL80
Cs9g_pb016410	CHH	chr9	19107601	19107800	0.211957	0.447853	Probable galactinol--sucrose galactosyltransferase 2
Cs9g_pb016610	CHH	chr9	18846401	18846600	0.0376712	0.151724	Zinc-metallopeptidase, peroxisomal
Cs9g_pb016890	CHG	chr9	18038401	18038600	0.805556	0.3
Cs9g_pb017300	CHH	chr9	20615801	20616000	0.22963	0.0726644	Clp protease-related protein At4g12060, chloroplastic
Cs9g_pb017370	CG	chr9	20658001	20658200	0.298578	0.131222	Peptidyl-prolyl cis-trans isomerase FKBP53
Cs9g_pb017380	CG	chr9	20663601	20663800	0.170616	0.0289855
Cs9g_pb017400	CHH	chr9	20679401	20679600	0.223587	0.110927
Cs9g_pb017730	CHH	chr9	20922001	20922200	0.178862	0.0424528
Cs9g_pb017850	CG	chr9	21198001	21198200	0.322785	0.144796	Malonyl-CoA:anthocyanidin 5-O-glucoside-6''-O-malonyltransferase
Cs9g_pb018220	CHG	chr9	21808401	21808600	0.37037	0.0104167	Ankyrin repeat-containing protein At3g12360
Cs9g_pb018330	CHH	chr9	21940401	21940600	0.0955056	0.230612
Cs9g_pb018400	CHH	chr9	21999201	21999400	0.0448718	0.201717	Carboxylesterase 1
Cs9g_pb018440	CHH	chr9	22030601	22030800	0.261905	0.126521	Carboxylesterase 1
Cs9g_pb018750	CHH	chr9	22280801	22281000	0.0648649	0.236607	TraB domain-containing protein
Cs9g_pb018760	CHG	chr9	22291401	22291600	0.318182	0.123932	Putative two-component response regulator ARR21
Cs9g_pb018820	CG	chr9	22348201	22348400	0	0.108333	BAG family molecular chaperone regulator 1
Cs9g_pb019660	CG	chr9	23443201	23443400	0.03125	0.137652	Organic cation/carnitine transporter 2
Cs9g_pb019670	CHG	chr9	23447601	23447800	0.236364	0.0778443	Organic cation/carnitine transporter 2
Cs9g_pb019720	CHG	chr9	23490601	23490800	0.113402	0	Ribosomal RNA large subunit methyltransferase I
Cs9g_pb019730	CHG	chr9	23490601	23490800	0.113402	0
Cs9g_pb019920	CHH	chr9	23595401	23595600	0.131068	0.00917431	Putative cyclin-B3-1
Cs9g_pb020240	CG	chr9	23813601	23813800	0.293785	0.12973	Cyclin-T1-5
Cs9g_pb020570	CG	chr9	24100001	24100200	0.0627615	0.175258	Cyclic nucleotide-gated ion channel 1
Cs9g_pb020570	CHG	chr9	24100201	24100400	0.223706	0.0338542	Cyclic nucleotide-gated ion channel 1
Cs9g_pb020950	CHG	chr9	24512801	24513000	0.298507	0.0652174	Inorganic phosphate transporter 1-11
Cs9g_pb020960	CHG	chr9	24512801	24513000	0.298507	0.0652174	Plastid division protein PDV1
Cs9g_pb021110	CG	chr9	24618601	24618800	0.13986	0.0342466	Hevamine-A
Cs9g_pb021190	CHH	chr9	24722001	24722200	0.0958904	0.219251	Anthocyanidin 5,3-O-glucosyltransferase
Cs9g_pb021290	CHH	chr9	24783801	24784000	0.836735	0.550725	Equilibrative nucleotide transporter 3
Cs9g_pb021370	CG	chr9	24984801	24985000	0	0.144681	Histone H3.2
Cs9g_pb021450	CG	chr9	25025001	25025200	0.0454545	0.197452	G-type lectin S-receptor-like serine/threonine-protein kinase At2g19130
CsUn_pb000590	CG	chrUn	548801	549000	0.00641026	0.107438	Short-chain dehydrogenase TIC 32, chloroplastic
CsUn_pb000600	CHH	chrUn	558201	558400	0.132	0.291045	30S ribosomal protein S9
CsUn_pb000740	CHG	chrUn	688201	688400	0.225962	0.0787172	BAHD acyltransferase DCR
CsUn_pb000760	CG	chrUn	692601	692800	0.119565	0.016129	Methyltransferase-like protein 1
CsUn_pb000830	CG	chrUn	752401	752600	0.547009	0.246377	Short-chain dehydrogenase TIC 32, chloroplastic
CsUn_pb001520	CHH	chrUn	1839201	1839400	0.20915	0.0843373
CsUn_pb001550	CG	chrUn	1872201	1872400	0.177083	0.0577508
CsUn_pb001600	CG	chrUn	1925801	1926000	0.238267	0.0855746
CsUn_pb002490	CHH	chrUn	2970601	2970800	0.0166667	0.153846	Vacuolar protein sorting-associated protein 27
CsUn_pb002550	CHH	chrUn	3061001	3061200	0.193103	0.0430108
CsUn_pb002550	CHH	chrUn	3060201	3060400	0.298701	0.0724638
CsUn_pb003230	CHH	chrUn	3830601	3830800	0.836538	0.404762
CsUn_pb003260	CG	chrUn	3903201	3903400	0.160804	0.0434783	UPF0481 protein At3g47200
CsUn_pb003630	CHG	chrUn	4172001	4172200	0.380282	0.121951	RNA-binding protein 12B
CsUn_pb003630	CHG	chrUn	4172201	4172400	0.183333	0.037037	RNA-binding protein 12B
CsUn_pb003670	CG	chrUn	4214601	4214800	0	0.118519
CsUn_pb003790	CHG	chrUn	4313801	4314000	0.182432	0.027027	Transcription factor MYB46
CsUn_pb004150	CHG	chrUn	4624801	4625000	0.364103	0.634538	Wall-associated receptor kinase-like 20
CsUn_pb004290	CG	chrUn	4780601	4780800	0.168224	0.0498688
CsUn_pb004770	CHH	chrUn	5190601	5190800	0.0963455	0.287879	MATE efflux family protein 9
CsUn_pb004860	CHH	chrUn	5233801	5234000	0.0131004	0.17284	Methanol O-anthraniloyltransferase
CsUn_pb004920	CG	chrUn	5280401	5280600	0.0232558	0.157143
CsUn_pb004930	CG	chrUn	5280401	5280600	0.0232558	0.157143	Multiple RNA-binding domain-containing protein 1
CsUn_pb004970	CHH	chrUn	5334201	5334400	0.0721649	0.225873	Benzyl alcohol O-benzoyltransferase
CsUn_pb005000	CHG	chrUn	5397001	5397200	0.339806	0.133858	Rho GTPase-activating protein REN1
CsUn_pb005000	CHH	chrUn	5398201	5398400	0.0245902	0.136905	Rho GTPase-activating protein REN1
CsUn_pb005010	CHG	chrUn	5397001	5397200	0.339806	0.133858	Benzyl alcohol O-benzoyltransferase
CsUn_pb005170	CG	chrUn	5578201	5578400	0.113095	0.275449	Disease resistance protein At4g27190
CsUn_pb005240	CHG	chrUn	5758801	5759000	0.226804	0.0347222	Disease resistance protein At4g27190
CsUn_pb005280	CHH	chrUn	5851001	5851200	0.0804598	0.206323
CsUn_pb005290	CHG	chrUn	5863601	5863800	0.100917	0.228723
CsUn_pb005290	CHG	chrUn	5863401	5863600	0.0340909	0.135458
CsUn_pb005300	CG	chrUn	5882601	5882800	0.119718	0
CsUn_pb005320	CG	chrUn	5900401	5900600	0.0480769	0.20332
CsUn_pb005410	CG	chrUn	6035001	6035200	0.194631	0.0815603	Disease resistance protein At4g27190
CsUn_pb005680	CHG	chrUn	6638001	6638200	0.0323326	0.135802	UDP-glycosyltransferase 73D1
CsUn_pb005920	CHG	chrUn	7140201	7140400	0.231405	0.110672
CsUn_pb005920	CHH	chrUn	7140201	7140400	0.269841	0.128906
CsUn_pb007040	CG	chrUn	9943401	9943600	0.134409	0.305556
CsUn_pb007040	CG	chrUn	9943601	9943800	0.025	0.248756
CsUn_pb007960	CHG	chrUn	12323601	12323800	0.312925	0.0182648	Agamous-like MADS-box protein AGL61
CsUn_pb008110	CG	chrUn	12554201	12554400	0.191011	0.0333333	Sorbitol dehydrogenase
CsUn_pb008130	CHH	chrUn	12605201	12605400	0.224138	0.0759494
CsUn_pb008200	CHG	chrUn	12841201	12841400	0.0271739	0.131068
CsUn_pb008650	CHG	chrUn	13564801	13565000	0.139037	0.0234899	Importin subunit alpha-1a
CsUn_pb008890	CHH	chrUn	13847401	13847600	0.119048	0.00573066	Probable disease resistance protein At5g63020
CsUn_pb012770	CHG	chrUn	21893001	21893200	0.350877	0.126882
CsUn_pb013140	CHG	chrUn	22788801	22789000	0.266129	0.0671642
CsUn_pb013430	CHG	chrUn	23049401	23049600	0.355769	0.146341
CsUn_pb013430	CHH	chrUn	23049401	23049600	0.180258	0.0613027
CsUn_pb014500	CHG	chrUn	25238801	25239000	0	0.112426	Dirigent protein 23
CsUn_pb020810	CHH	chrUn	29926401	29926600	0.117284	0.256906	MORC family CW-type zinc finger protein 4
CsUn_pb020820	CG	chrUn	29936201	29936400	0.14876	0	Auxin-responsive protein SAUR71
CsUn_pb021380	CG	chrUn	30888601	30888800	0.00689655	0.27907	Probable serine incorporator
CsUn_pb021660	CHG	chrUn	31267401	31267600	0.152778	0.346821	Polygalacturonase
CsUn_pb021890	CG	chrUn	31527201	31527400	0.0377358	0.183406	Putative disease resistance protein At3g14460
CsUn_pb024900	CHH	chrUn	33624201	33624400	0.87234	0.583333	Putative pentatricopeptide repeat-containing protein At1g12700, mitochondrial
CsUn_pb024930	CHG	chrUn	33644801	33645000	0.242291	0.491667	Putative pentatricopeptide repeat-containing protein At1g12700, mitochondrial
CsUn_pb024940	CHH	chrUn	33657401	33657600	0.279503	0.135135	Putative pentatricopeptide repeat-containing protein At1g12700, mitochondrial
CsUn_pb025730	CHG	chrUn	34093401	34093600	0.00694444	0.130435	Glycosyltransferase-like KOBITO 1
CsUn_pb031180	CG	chrUn	39884401	39884600	0.271739	0.0494505	Endoglucanase 25
CsUn_pb031180	CHG	chrUn	39884401	39884600	0.206107	0.0471014	Endoglucanase 25
CsUn_pb031330	CHH	chrUn	39980001	39980200	0.382671	0.645957	Nicotinamide adenine dinucleotide transporter 1, chloroplastic
CsUn_pb031540	CG	chrUn	40126801	40127000	0.104677	0.0046729	Probable pectinesterase/pectinesterase inhibitor 41
CsUn_pb031910	CG	chrUn	40405401	40405600	0.166667	0.0289017
CsUn_pb032050	CHH	chrUn	40489201	40489400	0.168224	0.351351	Protein LOW PSII ACCUMULATION 1, chloroplastic
CsUn_pb032070	CG	chrUn	40503801	40504000	0.00763359	0.164835	Desiccation-related protein PCC13-62
CsUn_pb032150	CG	chrUn	40553001	40553200	0.210046	0.44086	Glutathione S-transferase
CsUn_pb032170	CG	chrUn	40566401	40566600	0.260274	0.0962567	Autophagy-related protein 18a
CsUn_pb032180	CG	chrUn	40566401	40566600	0.260274	0.0962567	Wee1-like protein kinase
CsUn_pb032270	CHG	chrUn	40657201	40657400	0.151786	0.0155039
CsUn_pb033020	CG	chrUn	41172201	41172400	0	0.10687
CsUn_pb033120	CG	chrUn	41243001	41243200	0.744444	1	Protein PALE CRESS, chloroplastic
CsUn_pb033820	CG	chrUn	41792401	41792600	0.135922	0.00729927
CsUn_pb033830	CHH	chrUn	41799801	41800000	0.10219	0.237154	Selenocysteine methyltransferase
CsUn_pb034120	CHH	chrUn	42079601	42079800	0.104803	0.372603
CsUn_pb034240	CHH	chrUn	42177801	42178000	0.140187	0.289902	V-type proton ATPase subunit F
CsUn_pb034260	CHH	chrUn	42203601	42203800	0.025974	0.244275	Transcription factor UNE12
CsUn_pb036280	CHG	chrUn	45560601	45560800	0.046875	0.352113	Protein STRICTOSIDINE SYNTHASE-LIKE 4
CsUn_pb036360	CHG	chrUn	45784801	45785000	0.357143	0.169591
CsUn_pb036430	CG	chrUn	45832001	45832200	0.04	0.238095
CsUn_pb036430	CHG	chrUn	45832001	45832200	0.198198	0.473684
CsUn_pb036670	CG	chrUn	46504801	46505000	0.233083	0.0841121	TVP38/TMEM64 family membrane protein slr0305
CsUn_pb036690	CHG	chrUn	46614601	46614800	0.48538	0.740964	Transmembrane 9 superfamily member 11
CsUn_pb042240	CHG	chrUn	50774001	50774200	0	0.171429	Uncharacterized mitochondrial protein AtMg00860
CsUn_pb042240	CHG	chrUn	50773601	50773800	0.021978	0.205674	Uncharacterized mitochondrial protein AtMg00860
CsUn_pb042240	CHG	chrUn	50773801	50774000	0	0.132143	Uncharacterized mitochondrial protein AtMg00860
CsUn_pb042260	CHH	chrUn	50802601	50802800	0.17603	0.0584416	Probable sucrose-phosphate synthase 3
CsUn_pb042610	CG	chrUn	51321601	51321800	0.202899	0
CsUn_pb042660	CG	chrUn	51359401	51359600	0.18254	0.0291971
CsUn_pb042800	CHH	chrUn	51583601	51583800	0.389058	0.179487	Purple acid phosphatase 15
CsUn_pb042820	CHH	chrUn	51606001	51606200	0.0968992	0.19697	ER lumen protein-retaining receptor B
CsUn_pb044910	CHH	chrUn	52705201	52705400	0.0127796	0.115578	Uncharacterized protein C17orf53 homolog
CsUn_pb047020	CHG	chrUn	54294201	54294400	0.211679	0.105398
CsUn_pb047180	CHH	chrUn	54673801	54674000	0.25	0.12178	UPF0481 protein At3g47200
CsUn_pb047240	CHG	chrUn	54781001	54781200	0.265432	0.0534125	UPF0481 protein At3g47200
CsUn_pb047250	CHG	chrUn	54802401	54802600	0.29771	0.118644
CsUn_pb048680	CHH	chrUn	55828801	55829000	0.209125	0.0972222	Transmembrane protein 87A
CsUn_pb048750	CHH	chrUn	56046001	56046200	0.213592	0.0759494
CsUn_pb050020	CHH	chrUn	57340801	57341000	0.0387597	0.168539
CsUn_pb050080	CG	chrUn	57651601	57651800	0.211009	0.027027
CsUn_pb050090	CG	chrUn	57651601	57651800	0.211009	0.027027	LRR receptor-like serine/threonine-protein kinase EFR
CsUn_pb050170	CHG	chrUn	57757201	57757400	0.0364583	0.210526	Mitochondrial substrate carrier family protein J
CsUn_pb050180	CHG	chrUn	57757201	57757400	0.0364583	0.210526
CsUn_pb050190	CHG	chrUn	57766201	57766400	0	0.164286	Leucine-rich repeat receptor protein kinase EMS1
CsUn_pb050500	CHH	chrUn	58119201	58119400	0.333333	0.162844
CsUn_pb050880	CHG	chrUn	58825001	58825200	0.317308	0.122905	Probable gamma-secretase subunit PEN-2
CsUn_pb050900	CHG	chrUn	58861801	58862000	0.168831	0.0267857
CsUn_pb050920	CHG	chrUn	58919601	58919800	0.180769	0.0623229	Probable WRKY transcription factor 19
CsUn_pb051440	CHH	chrUn	59642201	59642400	0.306667	0.582645
CsUn_pb051690	CHG	chrUn	60757401	60757600	0.61809	0.351759	60S ribosomal protein L14-2
CsUn_pb052060	CG	chrUn	62665801	62666000	0.246154	0.0578947	Protein PELOTA 1
CsUn_pb052100	CHH	chrUn	62699201	62699400	0.270492	0.0946548	Probable UDP-arabinopyranose mutase 5
CsUn_pb052330	CG	chrUn	63723401	63723600	0.564885	0.862745
CsUn_pb052340	CHH	chrUn	63742201	63742400	0.191919	0.0763636
CsUn_pb052370	CHG	chrUn	63778201	63778400	0.864865	0.597222	Probable LRR receptor-like serine/threonine-protein kinase At4g08850
CsUn_pb053090	CHG	chrUn	65103401	65103600	0.293333	0.0886076	Uridine 5'-monophosphate synthase
CsUn_pb053110	CHG	chrUn	65117401	65117600	0.446154	0.801587	Translation initiation factor eIF-2B subunit beta
CsUn_pb053200	CHG	chrUn	65633001	65633200	0.0606061	0.166227	Glucose-6-phosphate/phosphate translocator 2, chloroplastic
CsUn_pb053220	CG	chrUn	65645201	65645400	0.132353	0.00925926	Pentatricopeptide repeat-containing protein At1g10910, chloroplastic
CsUn_pb053230	CG	chrUn	65662201	65662400	0.0755814	0.226496
CsUn_pb053230	CHG	chrUn	65662201	65662400	0.00793651	0.133758
CsUn_pb053510	CHH	chrUn	66540601	66540800	0.141509	0.36518	Fructose-1,6-bisphosphatase, chloroplastic
CsUn_pb053900	CHG	chrUn	67401801	67402000	0.156863	0.0467836	Lachrymatory-factor synthase
CsUn_pb054060	CHH	chrUn	67642401	67642600	0.122222	0.262626	Sugar transport protein 14

## Sheet: Supp. Table 13
Supplementary Table 13. Kyoto Encyclopedia of Genes and Genomes (KEGG) pathway analysis of the 1,537 genes that contain differentially methylated regions in their promoters between SWO/SWO and SWO/Pt.
KEGG_A_class	KEGG_B_class	Pathway	out (1335)	All (6415)	Pvalue	Qvalue	Pathway ID	Genes	K_IDs
Metabolism	Metabolism of terpenoids and polyketides	Sesquiterpenoid and triterpenoid biosynthesis	8	50	0.0057208	0.453756	ko00909	Cs3g_pb019240;Cs4g_pb014480;Cs3g_pb024380;Cs1g_pb006990;Cs4g_pb003730;Cs4g_pb014900;Cs7g_pb023850;Cs4g_pb014850	K14181+K14181+K00511+K15813+K00511+K14181+K14181+K14181
Metabolism	Metabolism of other amino acids	Cyanoamino acid metabolism	8	53	0.00817578	0.453756	ko00460	Cs8g_pb013170;Cs5g_pb030730;Cs6g_pb008910;Cs7g_pb017190;Cs8g_pb011950;Cs1g_pb003260;Cs1g_pb019410;Cs6g_pb008920	K13035+K01188+K05350+K01188+K01188+K12153+K00600+K05350
Metabolism	Metabolism of other amino acids	Glutathione metabolism	12	112	0.0207148	0.699732	ko00480	CsUn_pb032150;Cs1g_pb003350;Cs2g_pb000070;Cs3g_pb009440;Cs7g_pb011720;Cs5g_pb016440;Cs8g_pb017210;Cs9g_pb010120;Cs5g_pb013570;Cs2g_pb000060;Cs6g_pb000940;Cs5g_pb012470	K00799+K10808+K00033+K00799+K00799+K01255+K00799+K00799+K00033+K00033+K00036+K00432
Metabolism	Biosynthesis of other secondary metabolites	Anthocyanin biosynthesis	2	5	0.0274151	0.699732	ko00942	Cs4g_pb002040;Cs5g_pb023470	K12930+K17193
Organismal Systems	Environmental adaptation	Plant-pathogen interaction	47	652	0.0342576	0.699732	ko04626	Cs2g_pb014570;Cs5g_pb029520;CsUn_pb008890;Cs9g_pb012320;Cs7g_pb013380;Cs8g_pb000230;Cs3g_pb028280;Cs2g_pb027130;Cs7g_pb020160;CsUn_pb005240;Cs4g_pb015570;Cs5g_pb011420;Cs3g_pb002820;CsUn_pb002550;Cs9g_pb012480;Cs5g_pb025630;Cs9g_pb013590;Cs1g_pb002470;Cs1g_pb012440;Cs1g_pb011920;Cs4g_pb009620;Cs4g_pb012750;Cs2g_pb026330;Cs9g_pb020570;Cs1g_pb013390;Cs1g_pb002480;Cs1g_pb020180;Cs2g_pb025690;Cs3g_pb…	K05391+K13459+K13459+K13459+K05391+K13412+K13459+K13420+K15397+K13459+K13420+K18875+K15397+K13459+K13459+K13459+K13466+K13457+K13459+K00864+K13459+K13412+K09422+K05391+K13420+K13457+K09422+K09422+K13459+K13448+K09422+K13457+K13459+K13459+K13459+K13466+K13420+K13459+K13459+K13459+K09422+K13459+K13459+K13447+K01373+K13459+K13459
Metabolism	Biosynthesis of other secondary metabolites	Phenylpropanoid biosynthesis	18	207	0.0378234	0.699732	ko00940	Cs5g_pb030730;Cs9g_pb003580;Cs8g_pb002070;Cs4g_pb018150;Cs5g_pb028920;Cs9g_pb003570;Cs6g_pb008910;Cs6g_pb011360;Cs9g_pb012950;Cs9g_pb008750;Cs7g_pb017190;Cs8g_pb011950;Cs7g_pb024330;Cs6g_pb004160;Cs3g_pb019080;Cs6g_pb008920;Cs9g_pb012020;Cs5g_pb020140	K01188+K00430+K00430+K00430+K01904+K00430+K05350+K13066+K18368+K13066+K01188+K01188+K13065+K00430+K00430+K05350+K00588+K00430
Metabolism	Carbohydrate metabolism	Pentose phosphate pathway	8	75	0.0546776	0.867031	ko00030	CsUn_pb053510;Cs2g_pb000070;Cs1g_pb015320;Cs5g_pb013570;Cs1g_pb019940;Cs2g_pb000060;Cs6g_pb000940;Cs5g_pb010080	K03841+K00033+K00850+K00033+K00850+K00033+K00036+K01810
Metabolism	Biosynthesis of other secondary metabolites	Flavonoid biosynthesis	7	67	0.0762521	0.998259	ko00941	Cs5g_pb006280;Cs3g_pb020550;Cs7g_pb024330;Cs7g_pb020210;Cs3g_pb021590;Cs8g_pb009650;Cs9g_pb012020	K05277+K00660+K13065+K01859+K00660+K00660+K00588
Metabolism	Carbohydrate metabolism	Starch and sucrose metabolism	13	161	0.10993	0.998259	ko00500	Cs9g_pb011150;Cs5g_pb030730;CsUn_pb042260;Cs3g_pb006140;Cs6g_pb008910;Cs7g_pb017190;CsUn_pb031180;Cs8g_pb011950;Cs1g_pb019120;Cs2g_pb025870;Cs4g_pb005810;Cs6g_pb008920;Cs5g_pb010080	K00696+K01188+K00696+K01194+K05350+K01188+K01179+K01188+K00844+K01176+K00695+K05350+K01810
Organismal Systems	Environmental adaptation	Circadian rhythm - plant	5	47	0.116931	0.998259	ko04712	Cs9g_pb010230;Cs3g_pb020550;Cs6g_pb001020;Cs3g_pb021590;Cs8g_pb009650	K12118+K00660+K16223+K00660+K00660
Cellular Processes	Transport and catabolism	Phagosome	7	78	0.140066	0.998259	ko04145	Cs7g_pb011100;Cs2g_pb023410;CsUn_pb034240;Cs2g_pb022930;Cs1g_pb007170;Cs4g_pb018810;Cs3g_pb024170	K02144+K08488+K02151+K02148+K02145+K04392+K07374
Genetic Information Processing	Translation	Ribosome biogenesis in eukaryotes	8	95	0.155423	0.998259	ko03008	Cs9g_pb011010;Cs5g_pb016410;Cs5g_pb028820;Cs8g_pb013570;Cs5g_pb031910;Cs5g_pb033790;Cs3g_pb029270;CsUn_pb050180	K06943+K06943+K14290+K14569+K14538+K14553+K12618+K14572
Metabolism	Lipid metabolism	Steroid biosynthesis	4	38	0.157171	0.998259	ko00100	Cs2g_pb017770;Cs4g_pb003780;Cs3g_pb024380;Cs4g_pb003730	K01052+K01853+K00511+K00511
Metabolism	Glycan biosynthesis and metabolism	Mannose type O-glycan biosyntheis	1	3	0.157303	0.998259	ko00515	Cs4g_pb024300	K00735
Genetic Information Processing	Translation	Ribosome	22	316	0.157558	0.998259	ko03010	Cs1g_pb021790;Cs9g_pb002580;Cs5g_pb007720;Cs7g_pb002040;Cs6g_pb007590;Cs4g_pb017140;CsUn_pb051690;Cs8g_pb015540;Cs6g_pb012400;Cs1g_pb021070;Cs5g_pb005780;Cs8g_pb020890;Cs2g_pb005370;Cs1g_pb013020;Cs7g_pb005190;CsUn_pb000600;Cs8g_pb021210;Cs6g_pb019720;Cs5g_pb020870;Cs5g_pb026290;Cs3g_pb019000;Cs4g_pb003870	K02897+K02891+K02877+K02977+K02917+K02903+K02875+K02887+K02955+K02983+K02896+K02977+K02988+K02938+K02866+K02996+K02939+K02915+K02981+K02932+K02964+K02961
Metabolism	Amino acid metabolism	Histidine metabolism	3	25	0.158486	0.998259	ko00340	Cs4g_pb017960;Cs9g_pb005160;Cs5g_pb011000	K11755+K01693+K00128
Metabolism	Glycan biosynthesis and metabolism	N-Glycan biosynthesis	4	40	0.17909	0.998259	ko00510	Cs7g_pb024500;Cs4g_pb025660;Cs3g_pb010420;Cs1g_pb023180	K00729+K00737+K12668+K07252
Metabolism	Metabolism of cofactors and vitamins	Vitamin B6 metabolism	2	14	0.180136	0.998259	ko00750	Cs3g_pb023240;Cs4g_pb016910	K00275+K13248
Genetic Information Processing	Folding, sorting and degradation	Proteasome	4	44	0.225639	0.998259	ko03050	Cs1g_pb015570;Cs8g_pb005350;Cs6g_pb001300;Cs5g_pb009470	K03061+K03029+K03038+K03037
Metabolism	Carbohydrate metabolism	Fructose and mannose metabolism	6	74	0.226049	0.998259	ko00051	CsUn_pb053510;Cs1g_pb015320;CsUn_pb008110;Cs4g_pb011350;Cs1g_pb019120;Cs1g_pb019940	K03841+K00850+K00008+K19355+K00844+K00850
Metabolism	Carbohydrate metabolism	Pentose and glucuronate interconversions	10	140	0.248275	0.998259	ko00040	Cs9g_pb012100;Cs9g_pb012190;CsUn_pb008110;Cs3g_pb008740;Cs8g_pb008510;CsUn_pb021660;Cs4g_pb010420;CsUn_pb031540;Cs4g_pb010640;Cs5g_pb018140	K01213+K01213+K00008+K01051+K01051+K01184+K01051+K01051+K01051+K01213
Metabolism	Metabolism of terpenoids and polyketides	Carotenoid biosynthesis	4	47	0.262359	0.998259	ko00906	Cs8g_pb011730;Cs3g_pb011790;Cs6g_pb013400;Cs7g_pb010750	K09840+K00514+K09835+K09840
Genetic Information Processing	Transcription	RNA polymerase	4	48	0.274849	0.998259	ko03020	Cs4g_pb025170;Cs1g_pb015230;Cs8g_pb010870;Cs1g_pb002320	K03025+K03024+K03013+K03012
Genetic Information Processing	Folding, sorting and degradation	Ubiquitin mediated proteolysis	10	144	0.276175	0.998259	ko04120	Cs1g_pb018650;Cs2g_pb012850;Cs3g_pb020270;Cs8g_pb018380;Cs8g_pb011330;Cs5g_pb013630;Cs6g_pb017200;Cs1g_pb016380;Cs2g_pb004380;Cs5g_pb006220	K10598+K10571+K03875+K10575+K10581+K06689+K03178+K03868+K03351+K03364
Metabolism	Glycan biosynthesis and metabolism	Glycosphingolipid biosynthesis - globo and isoglobo series	2	19	0.284362	0.998259	ko00603	Cs5g_pb026480;Cs2g_pb012740	K12373+K07407
Metabolism	Carbohydrate metabolism	Glycolysis / Gluconeogenesis	10	150	0.319632	0.998259	ko00010	CsUn_pb053510;Cs1g_pb015320;Cs4g_pb002800;Cs1g_pb019120;Cs7g_pb009390;Cs7g_pb021760;Cs1g_pb019940;Cs3g_pb022960;Cs5g_pb011000;Cs5g_pb010080	K03841+K00850+K01792+K00844+K00627+K00627+K00850+K00121+K00128+K01810
Metabolism	Energy metabolism	Nitrogen metabolism	3	36	0.322085	0.998259	ko00910	Cs8g_pb010730;Cs3g_pb021870;Cs8g_pb020470	K00284+K10534+K01674
Metabolism	Metabolism of cofactors and vitamins	One carbon pool by folate	2	21	0.32615	0.998259	ko00670	Cs5g_pb007670;Cs1g_pb019410	K01433+K00600
Metabolism	Glycan biosynthesis and metabolism	Glycosphingolipid biosynthesis - ganglio series	1	7	0.329326	0.998259	ko00604	Cs5g_pb026480	K12373
Genetic Information Processing	Folding, sorting and degradation	SNARE interactions in vesicular transport	3	37	0.337568	0.998259	ko04130	Cs2g_pb023410;Cs1g_pb010540;Cs9g_pb007410	K08488+K08495+K08504
Genetic Information Processing	Folding, sorting and degradation	RNA degradation	9	136	0.340935	0.998259	ko03018	Cs3g_pb010820;Cs1g_pb005120;Cs2g_pb009050;Cs1g_pb015320;Cs3g_pb012820;Cs8g_pb018940;Cs1g_pb019940;Cs3g_pb029270;Cs6g_pb009400	K12623+K04077+K04077+K00850+K12600+K12605+K00850+K12618+K12581
Metabolism	Glycan biosynthesis and metabolism	Glycosylphosphatidylinositol(GPI)-anchor biosynthesis	2	22	0.346817	0.998259	ko00563	Cs3g_pb008220;Cs6g_pb002780	K05284+K03860
Metabolism	Carbohydrate metabolism	Citrate cycle (TCA cycle)	5	70	0.347026	0.998259	ko00020	Cs9g_pb001270;Cs7g_pb001990;Cs2g_pb019110;Cs7g_pb009390;Cs7g_pb021760	K01648+K01648+K01899+K00627+K00627
Genetic Information Processing	Transcription	Spliceosome	12	190	0.36275	0.998259	ko03040	Cs5g_pb026470;Cs7g_pb010520;Cs3g_pb010820;Cs7g_pb019480;Cs3g_pb026000;Cs2g_pb015520;Cs1g_pb022610;Cs3g_pb000990;Cs4g_pb006650;Cs7g_pb007850;Cs7g_pb007950;Cs6g_pb016150	K12857+K13025+K12623+K12881+K12849+K12813+K12837+K12839+K12880+K12818+K09564+K06063
Metabolism	Carbohydrate metabolism	Amino sugar and nucleotide sugar metabolism	9	139	0.364824	0.998259	ko00520	Cs5g_pb026480;Cs7g_pb012360;Cs7g_pb012830;Cs2g_pb007480;Cs1g_pb019120;Cs5g_pb025460;CsUn_pb052100;Cs9g_pb021110;Cs5g_pb010080	K12373+K00326+K13648+K15920+K00844+K01183+K13379+K01183+K01810
Metabolism	Amino acid metabolism	Lysine biosynthesis	2	23	0.36727	0.998259	ko00300	Cs3g_pb007480;Cs5g_pb024170	K10206+K00215
Metabolism	Metabolism of cofactors and vitamins	Biotin metabolism	3	39	0.368449	0.998259	ko00780	Cs1g_pb016030;Cs5g_pb030410;Cs2g_pb007540	K09458+K00059+K09458
Metabolism	Carbohydrate metabolism	Galactose metabolism	5	72	0.369422	0.998259	ko00052	Cs1g_pb015320;Cs9g_pb016410;Cs1g_pb019120;Cs2g_pb012740;Cs1g_pb019940	K00850+K06617+K00844+K07407+K00850
Metabolism	Lipid metabolism	Cutin, suberine and wax biosynthesis	2	26	0.426975	0.998259	ko00073	Cs5g_pb012870;Cs8g_pb016620	K15398+K15401
Metabolism	Amino acid metabolism	Lysine degradation	4	62	0.45294	0.998259	ko00310	Cs3g_pb020670;Cs5g_pb020920;Cs1g_pb024330;Cs5g_pb011000	K11423+K11420+K18826+K00128
Metabolism	Metabolism of other amino acids	Taurine and hypotaurine metabolism	1	11	0.466311	0.998259	ko00430	Cs5g_pb020610	K01580
Cellular Processes	Transport and catabolism	Endocytosis	12	209	0.493572	0.998259	ko04144	Cs2g_pb001050;Cs3g_pb011140;Cs2g_pb008660;Cs7g_pb004450;Cs3g_pb002260;Cs7g_pb001000;Cs1g_pb004960;Cs4g_pb006820;Cs2g_pb000120;Cs7g_pb015820;Cs9g_pb015170;Cs4g_pb005770	K12486+K11247+K12483+K18443+K07904+K07904+K12195+K12486+K01528+K01528+K11247+K12185
Metabolism	Lipid metabolism	Fatty acid elongation	2	31	0.519385	0.998259	ko00062	Cs7g_pb020160;Cs3g_pb002820	K15397+K15397
Metabolism	Metabolism of cofactors and vitamins	Nicotinate and nicotinamide metabolism	2	31	0.519385	0.998259	ko00760	Cs1g_pb021310;Cs5g_pb016590	K00763+K00858
Metabolism	Biosynthesis of other secondary metabolites	Monobactam biosynthesis	1	13	0.52395	0.998259	ko00261	Cs5g_pb024170	K00215
Metabolism	Global and overview maps	Biosynthesis of secondary metabolites	79	1434	0.548149	0.998259	ko01110	Cs1g_pb002400;CsUn_pb053510;Cs9g_pb001270;Cs5g_pb020610;Cs1g_pb005300;Cs8g_pb011730;Cs8g_pb013170;Cs2g_pb000070;Cs2g_pb017080;Cs2g_pb028710;Cs3g_pb007480;Cs5g_pb030730;Cs7g_pb020160;Cs4g_pb003780;Cs9g_pb003580;Cs3g_pb029260;Cs5g_pb006280;Cs3g_pb002820;Cs3g_pb024380;Cs8g_pb009280;Cs1g_pb015320;Cs4g_pb017960;Cs8g_pb002070;Cs4g_pb018150;Cs5g_pb017730;Cs5g_pb028920;Cs1g_pb006990;Cs1g_pb018560;Cs3g_pb…	K00891+K03841+K01648+K01580+K00901+K09840+K13035+K00033+K05359+K00919+K10206+K01188+K15397+K01853+K00430+K01738+K05277+K15397+K00511+K00791+K00850+K11755+K00430+K00430+K04120+K01904+K15813+K14682+K00660+K00430+K05350+K00514+K13066+K09835+K18368+K13066+K12930+K11820+K01188+K01188+K01792+K00053+K00215+K00844+K01648+K00511+K01899+K12153+K00422+K01704+K00600+K06001+K00033+K09833+K00627+K00627+K00850+…
Metabolism	Biosynthesis of other secondary metabolites	Glucosinolate biosynthesis	3	52	0.55678	0.998259	ko00966	Cs5g_pb027090;Cs1g_pb003260;Cs9g_pb006450	K11820+K12153+K11818
Metabolism	Metabolism of terpenoids and polyketides	Zeatin biosynthesis	2	34	0.569872	0.998259	ko00908	CsUn_pb005680;Cs8g_pb009280	K13496+K00791
Metabolism	Lipid metabolism	Fatty acid biosynthesis	4	72	0.571566	0.998259	ko00061	Cs1g_pb016030;Cs5g_pb030410;Cs5g_pb014000;Cs2g_pb007540	K09458+K00059+K01897+K09458
Metabolism	Lipid metabolism	Arachidonic acid metabolism	1	15	0.575379	0.998259	ko00590	Cs5g_pb012470	K00432
Cellular Processes	Transport and catabolism	Autophagy - other eukaryotes	2	35	0.585828	0.998259	ko04136	Cs5g_pb024380;Cs2g_pb028940	K08342+K08339
Metabolism	Carbohydrate metabolism	C5-Branched dibasic acid metabolism	1	16	0.598976	0.998259	ko00660	Cs5g_pb007730	K01704
Metabolism	Biosynthesis of other secondary metabolites	Stilbenoid, diarylheptanoid and gingerol biosynthesis	2	36	0.601342	0.998259	ko00945	Cs7g_pb024330;Cs9g_pb012020	K13065+K00588
Metabolism	Amino acid metabolism	Cysteine and methionine metabolism	7	132	0.603844	0.998259	ko00270	Cs8g_pb010200;Cs3g_pb029260;Cs3g_pb000520;Cs3g_pb001620;Cs1g_pb020460;Cs2g_pb017650;CsUn_pb033830	K01251+K01738+K00558+K00558+K00558+K05933+K00547
Metabolism	Amino acid metabolism	Valine, leucine and isoleucine biosynthesis	2	37	0.616415	0.998259	ko00290	Cs1g_pb003100;Cs5g_pb007730	K00053+K01704
Metabolism	Global and overview maps	2-Oxocarboxylic acid metabolism	6	115	0.620392	0.998259	ko01210	Cs1g_pb018560;Cs5g_pb027090;Cs1g_pb003100;Cs1g_pb003260;Cs5g_pb007730;Cs9g_pb006450	K14682+K11820+K00053+K12153+K01704+K11818
Metabolism	Glycan biosynthesis and metabolism	Glycosaminoglycan degradation	1	17	0.621266	0.998259	ko00531	Cs5g_pb026480	K12373
Metabolism	Global and overview maps	Metabolic pathways	151	2768	0.626932	0.998259	ko01100	Cs4g_pb016830;Cs1g_pb021310;Cs1g_pb002400;CsUn_pb053510;Cs9g_pb001270;Cs7g_pb011100;Cs9g_pb011150;Cs7g_pb024500;Cs5g_pb020610;Cs3g_pb000200;Cs4g_pb016490;Cs1g_pb005300;Cs6g_pb000370;Cs8g_pb011730;Cs5g_pb010750;Cs1g_pb003350;Cs8g_pb013170;Cs8g_pb010200;Cs4g_pb025170;Cs4g_pb024300;Cs6g_pb001930;Cs5g_pb015940;Cs2g_pb000070;Cs2g_pb017080;Cs9g_pb012100;Cs5g_pb017540;Cs2g_pb028710;Cs3g_pb007480;Cs4g_pb…	K00677+K00763+K00891+K03841+K01648+K02144+K00696+K00729+K01580+K01800+K00512+K00901+K00512+K09840+K09680+K10808+K13035+K01251+K03025+K00735+K02115+K00734+K00033+K05359+K01213+K00512+K00919+K10206+K00737+K01602+K13484+K12373+K01188+K15397+K01853+K05284+K00512+K00430+K01738+K00696+K03024+K05277+K00943+K15397+K00511+K00791+K00850+K02151+K09458+K11755+K00430+K00430+K00858+K04120+K01194+K01904+K00512+…
Genetic Information Processing	Replication and repair	DNA replication	3	58	0.631687	0.998259	ko03030	Cs3g_pb024760;Cs1g_pb021320;Cs5g_pb004290	K03469+K02320+K07466
Genetic Information Processing	Translation	mRNA surveillance pathway	6	117	0.637218	0.998259	ko03015	Cs2g_pb026160;Cs7g_pb010520;Cs5g_pb026680;Cs7g_pb019480;Cs6g_pb015750;CsUn_pb052060	K14962+K13025+K06965+K12881+K06269+K06965
Metabolism	Global and overview maps	Carbon metabolism	18	345	0.642814	0.998259	ko01200	CsUn_pb053510;Cs2g_pb000070;Cs6g_pb008130;Cs3g_pb029260;Cs1g_pb015320;Cs7g_pb016750;Cs2g_pb019930;Cs1g_pb019120;Cs2g_pb019110;Cs1g_pb019410;Cs5g_pb013570;Cs7g_pb009390;Cs7g_pb021760;Cs1g_pb019940;Cs2g_pb000060;Cs3g_pb022960;Cs6g_pb000940;Cs5g_pb010080	K03841+K00033+K01602+K01738+K00850+K00028+K05605+K00844+K01899+K00600+K00033+K00627+K00627+K00850+K00033+K00121+K00036+K01810
Genetic Information Processing	Folding, sorting and degradation	Protein export	3	59	0.643285	0.998259	ko03060	Cs2g_pb007490;Cs7g_pb014580;Cs7g_pb006310	K09647+K03107+K03108
Metabolism	Glycan biosynthesis and metabolism	Other glycan degradation	1	19	0.662206	0.998259	ko00511	Cs5g_pb026480	K12373
Metabolism	Nucleotide metabolism	Pyrimidine metabolism	8	162	0.683589	0.998259	ko00240	Cs1g_pb003350;Cs4g_pb025170;Cs1g_pb015230;Cs2g_pb021560;Cs8g_pb010870;CsUn_pb053090;Cs1g_pb021320;Cs1g_pb002320	K10808+K03025+K03024+K00943+K03013+K13421+K02320+K03012
Metabolism	Amino acid metabolism	Phenylalanine, tyrosine and tryptophan biosynthesis	3	63	0.687079	0.998259	ko00400	Cs1g_pb002400;Cs2g_pb017080;Cs1g_pb000200	K00891+K05359+K06001
Genetic Information Processing	Replication and repair	Homologous recombination	3	64	0.697378	0.998259	ko03440	Cs5g_pb010780;Cs3g_pb013430;Cs5g_pb004290	K04728+K15362+K07466
Metabolism	Lipid metabolism	Glycerolipid metabolism	4	85	0.701722	0.998259	ko00561	Cs1g_pb005300;Cs1g_pb011920;Cs2g_pb012740;Cs5g_pb011000	K00901+K00864+K07407+K00128
Genetic Information Processing	Folding, sorting and degradation	Protein processing in endoplasmic reticulum	12	243	0.70408	0.998259	ko04141	Cs8g_pb016010;Cs7g_pb017510;Cs8g_pb009340;Cs2g_pb024310;Cs8g_pb018380;Cs7g_pb005290;Cs9g_pb012350;Cs5g_pb013630;Cs3g_pb000730;Cs1g_pb016380;Cs7g_pb021350;Cs3g_pb010420	K04374+K09503+K14018+K13989+K10575+K10666+K09486+K06689+K13993+K03868+K09580+K12668
Genetic Information Processing	Replication and repair	Nucleotide excision repair	3	66	0.717204	0.998259	ko03420	Cs4g_pb019350;Cs1g_pb016380;Cs5g_pb004290	K03144+K03868+K07466
Genetic Information Processing	Translation	RNA transport	8	170	0.734252	0.998259	ko03013	Cs7g_pb010520;CsUn_pb053110;Cs4g_pb001160;Cs7g_pb019480;Cs6g_pb008760;Cs2g_pb013930;Cs5g_pb028820;Cs4g_pb006650	K13025+K03754+K14305+K12881+K03262+K03238+K14290+K12880
Cellular Processes	Transport and catabolism	Peroxisome	5	110	0.738004	0.998259	ko04146	Cs3g_pb028730;Cs7g_pb026770;Cs5g_pb014000;Cs2g_pb015210;Cs7g_pb014050	K04565+K13354+K01897+K13344+K04564
Metabolism	Lipid metabolism	Fatty acid degradation	4	91	0.751283	0.998259	ko00071	Cs5g_pb014000;Cs8g_pb016620;Cs3g_pb022960;Cs5g_pb011000	K01897+K15401+K00121+K00128
Metabolism	Metabolism of other amino acids	beta-Alanine metabolism	3	70	0.753818	0.998259	ko00410	Cs5g_pb020610;Cs2g_pb019930;Cs5g_pb011000	K01580+K05605+K00128
Metabolism	Metabolism of cofactors and vitamins	Pantothenate and CoA biosynthesis	2	49	0.764248	0.998259	ko00770	Cs5g_pb010750;Cs1g_pb003100	K09680+K00053
Metabolism	Global and overview maps	Biosynthesis of amino acids	14	295	0.766689	0.998259	ko01230	Cs1g_pb002400;Cs2g_pb017080;Cs3g_pb007480;Cs3g_pb029260;Cs1g_pb015320;Cs4g_pb017960;Cs1g_pb018560;Cs1g_pb003100;Cs5g_pb024170;Cs5g_pb007730;Cs1g_pb019410;Cs1g_pb000200;Cs1g_pb019940;Cs9g_pb005160	K00891+K05359+K10206+K01738+K00850+K11755+K14682+K00053+K00215+K01704+K00600+K06001+K00850+K01693
Metabolism	Carbohydrate metabolism	Glyoxylate and dicarboxylate metabolism	4	94	0.773586	0.998259	ko00630	Cs5g_pb007670;Cs6g_pb008130;Cs8g_pb010730;Cs1g_pb019410	K01433+K01602+K00284+K00600
Metabolism	Energy metabolism	Carbon fixation in photosynthetic organisms	3	74	0.786531	0.998259	ko00710	CsUn_pb053510;Cs6g_pb008130;Cs7g_pb016750	K03841+K01602+K00028
Metabolism	Metabolism of other amino acids	Selenocompound metabolism	1	28	0.798218	0.998259	ko00450	Cs3g_pb000560	K08247
Metabolism	Metabolism of terpenoids and polyketides	Diterpenoid biosynthesis	1	28	0.798218	0.998259	ko00904	Cs5g_pb017730	K04120
Environmental Information Processing	Signal transduction	Plant hormone signal transduction	12	267	0.814967	0.998259	ko04075	Cs3g_pb017760;Cs5g_pb012430;Cs9g_pb015420;Cs7g_pb006170;Cs2g_pb013780;Cs7g_pb013260;Cs6g_pb017950;CsUn_pb020820;Cs9g_pb011130;Cs7g_pb013250;Cs1g_pb025050;Cs9g_pb018760	K14495+K14500+K14508+K14491+K14508+K14508+K14508+K14488+K14493+K14508+K13946+K14491
Metabolism	Amino acid metabolism	Tryptophan metabolism	4	104	0.836703	0.998259	ko00380	Cs5g_pb008110;Cs5g_pb027090;Cs9g_pb006450;Cs5g_pb011000	K07408+K11820+K11818+K00128
Metabolism	Metabolism of cofactors and vitamins	Thiamine metabolism	1	32	0.839555	0.998259	ko00730	Cs7g_pb006830	K06949
Metabolism	Lipid metabolism	alpha-Linolenic acid metabolism	2	58	0.840153	0.998259	ko00592	Cs2g_pb028350;Cs8g_pb001370	K10529+K01723
Metabolism	Amino acid metabolism	Tyrosine metabolism	3	83	0.847098	0.998259	ko00350	Cs3g_pb000200;Cs2g_pb004760;Cs3g_pb022960	K01800+K00422+K00121
Metabolism	Lipid metabolism	Sphingolipid metabolism	1	36	0.872442	0.998259	ko00600	Cs2g_pb012740	K07407
Metabolism	Amino acid metabolism	Arginine biosynthesis	1	37	0.879554	0.998259	ko00220	Cs1g_pb018560	K14682
Metabolism	Lipid metabolism	Biosynthesis of unsaturated fatty acids	1	37	0.879554	0.998259	ko01040	Cs5g_pb030410	K00059
Metabolism	Biosynthesis of other secondary metabolites	Isoquinoline alkaloid biosynthesis	1	38	0.88627	0.998259	ko00950	Cs2g_pb004760	K00422
Metabolism	Carbohydrate metabolism	Pyruvate metabolism	4	115	0.888463	0.998259	ko00620	Cs7g_pb016750;Cs7g_pb009390;Cs7g_pb021760;Cs5g_pb011000	K00028+K00627+K00627+K00128
Metabolism	Global and overview maps	Fatty acid metabolism	4	115	0.888463	0.998259	ko01212	Cs1g_pb016030;Cs5g_pb030410;Cs5g_pb014000;Cs2g_pb007540	K09458+K00059+K01897+K09458
Environmental Information Processing	Signal transduction	MAPK signaling pathway - plant	5	139	0.891764	0.998259	ko04016	Cs2g_pb027130;Cs4g_pb015570;Cs1g_pb013390;Cs4g_pb015550;Cs9g_pb008940	K13420+K13420+K13420+K13420+K13447
Metabolism	Nucleotide metabolism	Purine metabolism	8	210	0.904032	0.998259	ko00230	Cs1g_pb003350;Cs4g_pb025170;Cs2g_pb019920;Cs1g_pb015230;Cs8g_pb010870;Cs6g_pb003530;Cs1g_pb021320;Cs1g_pb002320	K10808+K03025+K13484+K03024+K03013+K00856+K02320+K03012
Metabolism	Energy metabolism	Photosynthesis	2	71	0.911155	0.998259	ko00195	Cs6g_pb001930;Cs8g_pb015170	K02115+K02639
Metabolism	Carbohydrate metabolism	Propanoate metabolism	2	73	0.919013	0.998259	ko00640	Cs2g_pb019930;Cs2g_pb019110	K05605+K01899
Metabolism	Energy metabolism	Sulfur metabolism	1	44	0.919411	0.998259	ko00920	Cs3g_pb029260	K01738
Genetic Information Processing	Replication and repair	Mismatch repair	1	44	0.919411	0.998259	ko03430	Cs5g_pb004290	K07466
Genetic Information Processing	Transcription	Basal transcription factors	1	46	0.928158	0.998259	ko03022	Cs4g_pb019350	K03144
Metabolism	Metabolism of cofactors and vitamins	Ubiquinone and other terpenoid-quinone biosynthesis	2	80	0.94167	0.998259	ko00130	Cs5g_pb028920;Cs2g_pb022680	K01904+K09833
Metabolism	Carbohydrate metabolism	Ascorbate and aldarate metabolism	1	50	0.942913	0.998259	ko00053	Cs5g_pb011000	K00128
Metabolism	Amino acid metabolism	Alanine, aspartate and glutamate metabolism	1	51	0.946103	0.998259	ko00250	Cs5g_pb020610	K01580
Metabolism	Carbohydrate metabolism	Butanoate metabolism	1	52	0.949115	0.998259	ko00650	Cs5g_pb020610	K01580
Metabolism	Amino acid metabolism	Phenylalanine metabolism	2	84	0.951769	0.998259	ko00360	Cs5g_pb028920;Cs9g_pb012020	K01904+K00588
Metabolism	Amino acid metabolism	Valine, leucine and isoleucine degradation	2	94	0.970232	0.998259	ko00280	Cs2g_pb019930;Cs5g_pb011000	K05605+K00128
Metabolism	Energy metabolism	Oxidative phosphorylation	9	274	0.972141	0.998259	ko00190	Cs7g_pb011100;Cs4g_pb011620;Cs6g_pb001930;Cs1g_pb005940;CsUn_pb034240;Cs2g_pb022930;Cs1g_pb007170;Cs3g_pb025670;Cs5g_pb008930	K02144+K01507+K02115+K01507+K02151+K02148+K02145+K01507+K02134
Metabolism	Lipid metabolism	Glycerophospholipid metabolism	2	96	0.973001	0.998259	ko00564	Cs1g_pb005300;Cs5g_pb021320	K00901+K13511
Metabolism	Amino acid metabolism	Glycine, serine and threonine metabolism	2	97	0.974291	0.998259	ko00260	Cs1g_pb019410;Cs1g_pb000200	K00600+K06001
Metabolism	Amino acid metabolism	Arginine and proline metabolism	1	70	0.981955	0.998259	ko00330	Cs5g_pb011000	K00128
Metabolism	Metabolism of terpenoids and polyketides	Terpenoid backbone biosynthesis	1	72	0.983921	0.998259	ko00900	Cs2g_pb028710	K00919
Environmental Information Processing	Signal transduction	Phosphatidylinositol signaling system	1	75	0.986477	0.998259	ko04070	Cs1g_pb005300	K00901
Genetic Information Processing	Translation	Aminoacyl-tRNA biosynthesis	1	79	0.989266	0.998259	ko00970	Cs1g_pb008030	K04567
Environmental Information Processing	Membrane transport	ABC transporters	1	123	0.999162	0.999162	ko02010	Cs3g_pb010840	K05658

## Sheet: Supp. Table 16
Supplementary Table 16. List of the 548 SWO/SWO-specific (RPM > 0 in SWO/SWO, not detected in SWO/Pt) and 356 SWO/SWO-highly expressed (≥ 1.5 fold) 24-nt siRNAs.
Sequence of siRNAs	Normalized expression (RPM, reads per million)
	SWO/SWO	SWO/Pt	Pt_root	Pt_shoot	SWO_root	SWO_shoot
AGGGAATTGGTTTACCAGGTCACC	0.258676	0	0	0	0	0.105235
GTGGCCGGAAACGGAAACGGCATG	0.283179	0	0	0.0249702	0.0236466	0
ATCATGTAACTTGGAAGGAAAAAT	0.406624	0	0	0	0.039411	0.0422873
ATTACTATCAGTATCATTAGGCTT	0.640798	0	0	0	0.133847	0.223197
AATCTGAGTATGAGTCATGGTCAT	0.258676	0	0.0589597	0.0659841	0.062994	0.0123324
AAAGGCATAAGTTTGATGAGCTCA	0.258676	0	0	0	0.0866153	0
CCTAACTTGTATCATTAAATGGGT	0.258676	0	0.0371085	0.0666229	0.0472932	0
AAAGGTGGCCTGCATATCAGAAAT	0.320399	0	0	0	0	0.0317154
ACAGTGCCATTTTTCCTTTTATGC	0.283179	0	0.0222651	0.0210163	0.212735	0.17931
TATTCTTTCATTCTGCCATGAACA	0.283179	0	0	0.0210163	0.0865872	0.0493297
AGAGATTGTGCCATAAAGAAACAC	0.307681	0	0.0807694	0.0459865	0	0.0524566
GATTAAGGGCTGCACAAGAGGAGA	0.307681	0	0.0445302	0.0666229	0.0315288	0.0946634
TCCAATCCGTAAAATCCGATCCGC	0.283179	0	0.0880947	0.0966014	0.10248	0.115727
AAGGATCAGAATGGTAAAATCCAT	0.431127	0	0	0	0.126071	0.0546197
AAGAGCAGCCCCAAAGATGCCGGC	0.406624	0	0	0	0	0
GCCGTTCTATATGCCCATAATGCA	0.59086	0	0.110015	0.31154	0.110269	0.240177
AATGCACTTGGAAACATTGGAACA	0.603578	0	0	0	0	0
GTCAGTTTGTACAAAATAAGTTTG	0.418409	0	0.0445302	0.0199976	0	0.0419653
CCAATAAAAATAGTCACTCCAATG	0.49285	0	0.226582	0.220586	0.283677	0.211347
ATATGTGGCTGCATCCGAAGCTGC	0.258676	0	0.0441163	0.0682804	0.0236466	0
TCCAACCCATATCTGCCCCATTGC	0.320399	0	0	0	0.0945997	0
TTCCTTGGACTTCAAATCAAACAA	0.344902	0	0.0218512	0.0266634	0	0.0419653
AGAGTGTAAGGAAGTAAGAGAAGC	0.320399	0	0	0	0.149647	0.0475732
TATTTGTCTGGACATGTACTTCAC	0.258676	0	0	0.0266634	0.16539	0.137988
CAGTGATTTTTTCTTGCATTTAGT	0.393907	0	0	0	0.086621	0.142313
AGTGCACACAACATATATTGAGCT	0.369404	0	0.0440748	0.0499404	0	0.0841721
GAGCACCATTTCCGGGAACCGGAT	0.258676	0	0	0	0.0315288	0.0736808
GGGCAAATCGGACGAGTCAAACGA	0.320399	0	0.277748	0.285708	0.173256	0.0819295
TTGGCGGAAGAAATTTGTTCAGCA	0.258676	0	0	0	0.0236466	0.0317154
AGAGCATAAACGACTATCCGGATA	0.258676	0	0	0	0	0
AGAAAATCTGGCTTTGGGAAAGGT	0.382122	0	0	0	0.039322	0.0440479
ACATTCCTTCTTCACATGTCCAGG	0.258676	0	0.0663399	0	0.141707	0.113323
AGCATTTGGTCACGGTATAGCTCA	0.344902	0	0	0.0480193	0.0551221	0.142152
ATGATCCGATCAACCCATCTCTGT	0.431127	0	0	0	0	0.115807
ACCGCTGCTAGCAAGAAGTTTGAC	0.616296	0	0	0	0.0471865	0.0438064
CTAAAATTAAACATATAAGTAGAC	0.258676	0	0	0	0.094521	0.0933775
ACACACTGCTGGCCATCTACACCA	0.49285	0	0	0	0.173206	0.262044
CGCCTTATTGATGTTGTGACTGTC	0.320399	0	0	0	0.141782	0.107953
AGTGACTCTAGAAACGCATCTTCA	0.283179	0	0	0.0332936	0	0.0841721
GAGGCTATGAAGACATGTTTGAGA	0.505568	0	0.5	0.5	0.5	0.300641
AACCCTAATTAAAAGTGATCTATT	0.307681	0	0.0296868	0.0199976	0.055183	0.062948
ATGTTCCTGAAGCCCATATGTGCA	0.258676	0	0.0218512	0	0.0236523	0
AACATTCATTTATTTTATTAAGCC	0.418409	0	0.0663399	0.0813129	0.0709512	0
CATTTTCTCTGTTTTTGTACAAAC	0.258676	0	0	0	0.149777	0.062948
AACCCATGAGCAGACGATCCATGA	0.258676	0	0.212484	0.161643	0.118193	0.0854507
ATGTGACGATGCACCTGGAGAGCT	0.283179	0	0	0	0.086621	0.0369972
AGTGGCAAGCCAAAAGGCAAGTGT	0.579075	0	0.0218097	0	0.0630728	0.031474
TTCAAACTGCGTGGTCAAACCGCG	0.629013	0	0	0	0.2364	0.154645
CAGGCTTTTACGGAACACACCGGC	0.283179	0	0	0	0.141838	0.182437
GCTATGGGAATCTGATTATATCCT	0.258676	0	0.233879	0.450585	0.197005	0.287585
TTAACTTTCAAACGGCAGCTAACG	0.505568	0	0.13955	0.046661	0.0787509	0.123653
CATTGCCTCTTTCGGCTGCCAAGT	0.382122	0	0.0587664	0.0199976	0.110289	0.108917
TCCCTTTTCAAAGTCAACCTAGGT	0.554573	0	0	0	0	0
AGCATCGACTTCTTATAAAAATCC	0.382122	0	0	0.0459865	0.0314576	0.152724
GATGAGGAGTCAGACTTTAGTCTG	0.258676	0	0.0218097	0.139273	0.0945247	0.0731183
CTTTTCCCAGAACCGTTGAGGGAG	0.49285	0	0	0	0.21271	0.134386
AAAGCCAACTCAGAGACATTGAGA	0.320399	0	0	0.0266634	0.0788296	0.105235
GCGGTTCAAGCCCCCACAAAAGCA	0.307681	0	0	0.0249702	0.149706	0.233608
ATGGCTCATTCAGTTCCTCATGGT	0.406624	0	0	0	0	0
CTATTTCCACTTGAAAAACAGTCT	0.332184	0	0	0	0	0
AGATCTCTCCCCAATTCTGGAAGT	0.283179	0	0	0.0210163	0.0867137	0.115807
ATACTCCACTCATATTGCACGAGG	0.443845	0	0	0	0.0236523	0.0419653
TTTAAGACGACTCGGTTGAAAAAC	0.320399	0	0.0218097	0.0266634	0.126134	0.105396
TTCATATACCTGGTCTTGAGTCCA	0.382122	0	0	0	0.0235932	0.0499726
AATCAAACTCACTCAATGAGTAGA	0.258676	0	0	0	0	0
CTTTCTTCTAAATCGAGTTCTGTG	0.344902	0	0.102234	0.126281	0.315067	0.108355
ATCCACTTTACCGCAAGCCAGTGA	0.382122	0	0	0	0	0
AGCCACCACTGTTTTAGCATCATT	0.258676	0	0	0.0210163	0	0
AAAATATTTGGTAAACACTAGCTG	0.258676	0	0	0	0.196948	0.129177
AATATTAATTCTAACCTAGTTGAC	0.45563	0	0.0582284	0.0779621	0.212671	0.0369972
AGACTTCATCCCACATGTGGATCA	0.344902	0	0	0	0.0315288	0
AAATCTGTTGGTGAAAACGTCAGC	0.53007	0	0	0.061351	0.133924	0.284787
CTTACTCTCATTATTAATATTGAA	0.480132	0	0	0	0	0.0528591
TTGGTTCCGGTGGAACATCCACAC	0.813249	0	0	0	0.386162	0.140391
GAAACCTTATCCTAAAACGGGACT	0.443845	0	0	0	0	0
AAAGATCAGCTCCATTTACTCCTC	0.56729	0	0	0.0210163	0.0709493	0
GGAGCCAAGTCGATGGGAGCTCGT	0.258676	0	0	0.0332936	0.0630633	0
CCCAACCTCAATCCCAAACGCACC	0.258676	0	0.0296868	0.069938	0.134011	0.0528591
GTTATTAATCCCGCTAATATTCTT	0.541855	0	0.0296868	0	0.149716	0.144154
GGGATCCGATCATACCTCGATACA	0.258676	0	0.0440748	0.0680169	0	0.0734393
TGAATTTTGAATAGATCTGAATGT	0.258676	0	0.191226	0.0883541	0.118169	0.0561388
CGATGCACTGCCATAAGGAGAGCC	0.258676	0	0	0	0.0709455	0.0841721
ACGATTAGTTTTGTTATATGTCCT	0.505568	0	0	0	0.0315364	0
TTTACCACATTGTCGGACTTTTTC	0.369404	0	0	0	0.0630633	0.0419653
ACGTGTGTTTTATTTTAATTAAGT	0.382122	0	0.0949642	0.127634	0	0.115888
AATGGCTTCTTTCCATAAAGTGCC	0.258676	0	0	0	0.039411	0
ATTCTAAAATTGGAATTGCAATGG	0.258676	0	0	0.0210163	0.0314576	0
AAACGGCGATCCGATATCTAGCTA	0.258676	0	0.315021	0.5	0	0
TTAATCCTACCAAAGCAACCCATC	0.406624	0	0	0	0.0472989	0
GGAGTTGAACTCCATCCTAGGATC	0.283179	0	0	0	0.0867137	0.126459
GTAAGACCTGTGAGAAACAAGTTT	0.356686	0	0	0	0	0.0734393
AAGATCAACTAATGAGGCCCAAGG	0.406624	0	0.0218097	0.0332936	0.0866069	0.0789626
AATACCATGGTGGAGAAAGAAGCT	0.344902	0	0	0	0.204798	0.154806
AAGCTAAGGTTTAGGATCCACTCT	0.320399	0	0.043661	0.0610115	0.0551296	0.0502141
AAGCTCTCTGTGACAAAATACTCG	0.480132	0	0	0.0199976	0.0236466	0.0841721
ATGGCCACACTATCAGCCAGTGTC	0.258676	0	0	0	0	0.0317154
ACATAGTGAACACCCTAGGTGCCT	0.616296	0	0	0.0849272	0.0315288	0.105155
AACTGCATCCACAAATGATTTCGA	0.517352	0	0	0	0.0867118	0.115807
AACTCTATACTCTTCGAATGGCGG	0.554573	0	0.175775	0.218137	0.165456	0.176271
AGAAAATGAGGACCCATATAATCA	0.566358	0	0.095461	0.059957	0.157529	0.341882
TTTCTTACTAGGCTCTTGCAACTC	0.258676	0	0.073458	0.0476797	0.0314576	0.108917
ACCGTGAAATGTCTTTTAATACCC	0.307681	0	0.0222651	0.0249702	0.0315364	0.031474
ATTATCTCAGAACAAAGAAAGAAT	0.258676	0	0	0	0	0
CGAAAACCCATCAAGAGATGTGTT	0.258676	0	0.0371085	0.0682804	0.0788296	0.115727
GATGAGATGATTACCGGCAGAGTA	0.49285	0	0	0	0.0315288	0.0634309
ACGCTTGCCACAGATCTTATAGCT	0.320399	0	0	0	0.0551099	0.0836901
GATTTGCAAGAAATAAACATGGGA	0.849536	0	0	0	0.0235932	0.00616621
AGACTCAAATGGGATCCACGGTCA	0.665301	0	0	0	0	0.031474
AATCCTGAGCGTCCAAATTGTTTT	0.320399	0	0	0	0	0
TTATAGTTCTGAGTACCCGCCTCT	0.382122	0	0	0	0.0944619	0.0369972
ACGGTATCTGTGGCAATTGTACTC	0.961197	0	0	0	0.307223	0.214073
ACAAGCACACTAGAGGACACCAGA	0.443845	0	0.220388	0.196219	0.0236523	0.115807
TCATCCTTAGAAGTGGGAAGGAGT	0.258676	0	0	0.0899356	0.0867118	0.0422873
CTCATCTTCATTAGCGAGTGTGGT	0.258676	0	0	0	0	0
ATCTTGTCTGGGAATTTATCTGCA	0.838684	0	0	0	0.141893	0.168425
TTGATTTTAGGCAAAATCTTGCCT	0.283179	0	0	0	0.0236466	0
ATGACGCACGCCATTGATGTCTTC	0.258676	0	0	0	0	0
AACAAATTTGAACGCGGTTAGTCA	0.689803	0	0	0	0.196926	0.226646
AATGTGTCTAAGATTCAATTGAGA	0.258676	0	0	0.0332936	0.0551221	0.113243
CTCTCTGATGATAGGATGTCAGAA	0.258676	0	0	0	0	0
AGCCTCCTATTGAGATTAAAGCCT	0.554573	0	0	0	0.0786441	0.0678283
GTCGAGCTTTGGAATTTCAAGTGG	0.406624	0	0	0	0.0236523	0
CTTCAGAGCACCATTTCCGGGATC	0.468347	0	0.0660363	0.0832697	0.401821	0.269729
AAAATCTGTTTTGATGCAATGTTT	0.369404	0	0	0	0.0945959	0.0419653
GTTTCACATGATTAGTTGGATGTT	0.344902	0	0.0440748	0.0516336	0.165541	0.105316
TAAATCCACATCAACAATTCCATC	0.665301	0	0	0.0333293	0.0709455	0.0839306
CCTGATTCTGACTATATCCCTCCA	0.801464	0	0	0	0.0787743	0.15881
AAAAATTCTTGATTTCAAAAGCCT	0.283179	0	0	0	0.0472932	0.0948244
ATAAACTACAAACCTTTGAATAAA	0.443845	0	0	0	0	0.031474
AGGTGACGTCCCTAGTCGGCCTCC	0.320399	0	0	0	0.133879	0.128935
AAATGGATTAGGTATCCCATACCT	1.1718	0	0	0.0333293	0.212839	0.368082
CTTGAAGGGTTGTGGATGCTCCAC	0.603578	0	0.0514001	0.0620302	0.16549	0.15889
AGACTATAACTCGTCCACTAGGGC	0.258676	0	0	0	0	0
AAGCTCAATCAGTTTCAAGCCTCG	0.53007	0	0.0290796	0	0.118096	0.0921794
AATACCGGTTTGGATTTTGGTTCA	0.320399	0	0	0	0.181085	0.204698
TTGTTACAGGTCAACTTCCAGAGC	0.715239	0	0.0804797	0.0726499	0.13388	0.0731183
GATTTTCAGACATTTACATCTGAA	0.320399	0	0	0.0332936	0	0
AGGAAAGCGACATTTGTAACGTGC	0.554573	0	0.212276	0.193958	0.165427	0.126854
CGGAAGGAAATGTGTCAATCCGTT	0.382122	0	0.102883	0.183222	0.228494	0.123814
AGCTAGTCGAGAAGCTCAAAGGCT	0.468347	0	0	0	0.149714	0.140472
AAGCATTGTGAGGGCAGCAGCCCA	0.307681	0	0	0	0	0.115807
AACAAAGCAAACCCGTAATACCCA	0.443845	0	0.131424	0.240619	0.126054	0.221436
TCCAGAACCGGCTTATTCCACGGC	0.258676	0	0	0	0.267859	0.22216
GTAGTAGGCAAGAAAACAAGGGTC	0.320399	0	0.0513447	0.0680169	0.125961	0.104834
CAATACTTGAACAGATAAGGGTCA	0.283179	0	0	0.111291	0.165492	0.228246
GTACACACTTGTCATAATGAGGTA	0.258676	0	0	0	0	0
AGGATCAGTATGGTAAAATTCATC	0.283179	0	0	0	0.0236523	0
GAATCGTGGGTAAACGTGGGACGT	0.356686	0	0	0	0.0787762	0.247862
GAGGAATCGCTCCGGCTTAGCTAT	0.578142	0	0	0	0.110273	0.362785
TGACTTTTGGAATTGGTTTTCTAT	0.369404	0	0.0222651	0.0613153	0.0708865	0
TGAATCAGAAGTGCCAAGGGCAAA	0.900407	0	0	0	0.141761	0.0684712
GTAATGGGCACCATGTTCTTCAAC	0.283179	0	0	0	0.126052	0.215994
ACTTGAATCAGCAACCACTCTGCA	0.443845	0	0.0883706	0.0876392	0.0629865	0.110678
GTCAGTGATTACTATTACTATAGT	0.45563	0	0	0.0480193	0.0315288	0.0317154
AATAGCGTTGCCATCTATCTCGTT	0.344902	0	0	0	0	0
CACTGACATGCTACCTCATACACA	0.406624	0	0.0810315	0.0879788	0.0235932	0.0369972
AATTTTATTGAACTCGCAAGTGCA	0.283179	0	0.0519519	0.041617	0.165484	0.181633
ATCTAGTAAAATCCAAATAGCCCC	0.344902	0	0	0	0.0787509	0.130142
TACAAAACTGCTTTTACTGTTCCA	0.56729	0	0.17623	0.175958	0	0
TGAGAAAAGTGAACATGCTTTGTC	0.554573	0	0	0	0.0708584	0.00616621
AAAGGCTTCTAAGTCAGAAGAGGC	0.344902	0	0	0	0	0
CAATTCCCGATGAGCGGACATGGG	0.320399	0	0.0222651	0	0.039411	0.0317154
TCAAAGATTTCACCATTAACTGCT	0.283179	0	0	0	0	0
TTGAAGAGCACACTGATCCAGGCG	0.505568	0	0	0	0.102368	0.0669521
TAATTTGATATCTCTGAATCCATT	0.258676	0	0	0	0.0472932	0.0524566
ACTATTGCCCTCAAAGTTAAGCAT	0.344902	0	0.0445302	0.0616146	0.039411	0.0946634
AACTCGTTTCACTCGCAAGACCAG	0.258676	0	0	0	0.0945229	0.00616621
AGGATCAGTGTGGTAAAAACCATC	0.258676	0	0.0951575	0.169327	0.0472989	0.115888
ACCGATTAATACCAGAGAGCAACA	0.258676	0	0.0519519	0.0659841	0.141822	0.14007
ATGGCCAAAAACCCCCATGATAGC	0.258676	0	0	0	0	0.0631894
AATCTAATCCTGGACCTGAACACT	0.776961	0	0.124582	0.119311	0.0945304	0.173948
AGGATTTGGGTCTCTCTGGTTTCT	0.320399	0	0	0	0.0946016	0.0317154
AATCTTTCACTGACATGATTCGCA	0.406624	0	0	0	0.0314576	0.0563803
ATATTTACAAATCAGACTATTACT	0.579075	0	0	0.0333293	0.102478	0.220962
AGCCAAGCAAGTAATGTCGCCACA	0.382122	0	0	0	0.299272	0.0123324
ACGATGTGGTACAAATGATTGTGC	0.283179	0	0.0662435	0.109933	0.0630652	0.0948244
AAATCTTGACAGATCTTTAAACCT	0.344902	0	0	0	0.149704	0.140472
CAGGGCAAGCTAGAACCAAGGGCT	0.258676	0	0.0218097	0	0.0236466	0
AGTCAAGTCCATGTTCAAACCATT	0.258676	0	0.375057	0.407695	0.0866388	0.0983456
CACATTGACAAACTTGAAACAAAA	0.528204	0	0	0	0	0
CGAACTTAATCCTCAAATTGATCA	0.382122	0	0	0	0.0630577	0
AACTCAAAGGACATGAAAAGACAT	0.332184	0	0.0513447	0.0480193	0	0.0524566
ATCCAGCCGATCGTCCACATCAGC	0.393907	0	0	0	0.173321	0.0493297
AGAGGTTGAGCCAGCGACCACACT	0.258676	0	0	0	0	0
GCCAAACCTAAAACCCCATTCAAT	0.505568	0	0	0	0.055183	0
ACGAATTCTTTATGTTTGCCATAG	0.369404	0	0.0218512	0	0.126014	0.115164
AATTGACCGCTTGATTCGTGAGCT	0.258676	0	0.0296868	0.0249702	0.0314576	0.0872113
ACGATCCTGTTGGGCTAAAATTCT	0.752459	0	0	0	0	0.0841721
ATCCAAGGGGGAGTGTTATGAATT	0.443845	0	0.205931	0.186917	0.181203	0.162733
CTGGGCTGGACTAAAATGTCCACT	0.49285	0	0	0	0.110307	0.0755218
ATCGGCGAGCCGTTTATCAAAATT	0.49285	0	0.132142	0.102628	0.0236523	0.0947439
ATGGCGTTGCTGAACGAAAAAACA	0.258676	0	0.0218512	0.0886936	0.133961	0.154645
AGTGACGAATCATGGGGGGCCATC	0.258676	0	0	0	0.133945	0.22224
AAGATTTCGGCAAAGAAAGAGTGG	0.258676	0	0	0	0.0236466	0.0734393
AGGGAATCCAAAGCGTGAAACAAT	0.418409	0	0.0290796	0.0199976	0.0551296	0.0999452
AGTGCCCAAAAAGGATGGAACATG	0.838684	0	0.5	0.277947	0.32302	0.132144
AGCCATCCTAGCCAACATATCCGC	0.382122	0	0.0509447	0.100296	0.118143	0.135343
ATGTTGAAATCTCCTTATTGGATC	0.283179	0	0	0	0.039411	0
AACCAAATGAAGAATGTCAAAACC	0.468347	0	0	0	0.5	0.141831
TCACACACATTTGATACGGATATC	0.382122	0	0	0	0	0.0737613
AATGGATCATTCTTGTACTCACCA	0.505568	0	0.0218512	0.0332936	0.0551043	0.115084
ATTGTTGAGCTATTATTTGCATAT	0.344902	0	0.0218512	0.0863212	0	0.0737613
AAAATCATTTCCGTGCTGCTAGTG	0.258676	0	0	0	0.0551043	0.00616621
GTTGTTCTCTAATGGCTTTAGCAA	0.332184	0	0	0	0.0236466	0.031474
GGCTTCATACCCGGGCCGGGTAAT	0.505568	0	0	0.0266634	0.338952	0.285037
ACTAGATTGGAAGTAGTACCAGCC	0.320399	0	0.381554	0.5	0.0708978	0.128292
AATCTTTCTTAGGACACGCTTATC	0.258676	0	0.0371085	0.136338	0.086621	0.104592
CCGTTTCACGTGAATAGTACCGTA	0.307681	0	0.168478	0.273877	0.259932	0.196611
TTCCCATTCGTTGACACCTATCAC	0.258676	0	0	0	0.0315288	0
CTTTTCGGTCAAGCATATAAAGGG	0.320399	0	0	0	0.0866509	0.113323
CTTCATTACTAGGACACATACTTG	0.283179	0	0.043661	0.099653	0.0236466	0.0317154
ACGCGGGTGAACAGTAACACGGTT	0.283179	0	0	0	0.0630633	0.031474
TTAGTTCAACGTGTCACACATACT	0.443845	0	0	0	0.0551221	0.0687127
AACAGTCAGAGCCCCATGAGGGGC	0.332184	0	0	0	0	0.0528591
AATGTCTTTGCTATTTTATAAGCT	0.258676	0	0	0	0	0
GAAAACACTTCGCACACAAAAGCA	0.320399	0	0	0	0.0236466	0.031474
TCGCGCTGAGGATCTTGTTATCCA	0.258676	0	0	0	0	0.031474
AGAATTGATAGAACCGAGTGGAAG	0.307681	0	0.0222651	0.0733245	0.141725	0.136227
AGCATATTAGTAGTATTTACCATG	0.258676	0	0.0587664	0.0266634	0	0
ACCCCATGAGTCATCACTTGCGTC	0.258676	0	0	0	0	0
AACCAATGAGATAAGATCGAAATT	0.406624	0	0	0	0	0
GAAAGATGTCCACCTTCCAGAGGA	0.640798	0	0	0	0	0
TTTAAAATTATGGAGTAGGTCACC	0.320399	0	0	0	0	0
GACAGAAGGAAATATTTTACTAGT	0.344902	0	0.0218097	0.0682804	0.10248	0
ATCCAAATACAGTCGGCCCATTCC	0.554573	0	0	0	0.267808	0.122448
ATCCTCCATAACATAATGCAACAT	0.258676	0	0	0.0199976	0	0.031474
CAAACTTATTTTGTACAAACTGAT	0.405692	0	0.0296868	0.134903	0.157573	0.19645
CTTTAGAAGGTTCTTGGGATCCAG	0.369404	0	0	0	0.118114	0.0607859
AACTATAGTATGACCCAAAACGTT	0.443845	0	0.0296868	0.0550248	0.0236523	0.0419653
CAAAAGACACTTATTTATACTAAG	0.382122	0	0	0	0.0788296	0.031474
GTTACAACTTGCAGATCGGTCCAC	0.431127	0	0.256917	0.22454	0.197024	0.146558
CTCTCACTTGTGTCCAGAGGACCA	0.406624	0	0.0588218	0.0796554	0.283773	0.147442
TTAATTTTCCGTTGGATGAGTTCC	0.258676	0	0	0	0.0314576	0.0369972
TGTGGTCAGCATTCCATTCTGGGG	0.258676	0	0	0	0.118134	0.113323
TGAACCGAATACCGAACCGACATT	0.258676	0	0.0218097	0.049038	0.110254	0.2035
ATTGAATTGCTTACAGAAACCGCC	0.320399	0	0	0	0.0945425	0.177469
ATTTTCATTTCAATTTAAGTCGAG	0.406624	0	0.146378	0.143642	0.173315	0.280373
ACTCAACTGAATGCTCAACTTACC	0.320399	0	0	0	0	0
AGAAATCCTGGTCGTAGAACGAGG	0.344902	0	0	0	0.0314576	0.0666301
AGACTTGGTGAGCCTTCGCATGCC	0.320399	0	0	0.0280217	0.0944854	0.119489
ACGATTGGGACATGCTGGAGAGAA	0.45563	0	0	0	0.0394205	0
CAACGGGTGGTACCATGCCACAGT	0.406624	0	0	0	0.0235932	0.197495
ATACAAAGATTCGGATCCTCCAAC	0.283179	0	0.0218097	0.0716312	0.133955	0.121169
AGTTTCGGTCAGAGTAATAAGATC	0.382122	0	0	0.0199976	0.0315288	0.0317154
CTGTGACTCCTGACTTTTTAGGGA	0.468347	0	0	0.0199976	0.0708509	0.135423
GAAAACCCTAGGCTCCAAATAATC	0.430194	0	0	0	0	0
AGCTATCGCATGTTGGAAATCTCA	0.382122	0	0.0222651	0	0.0472455	0.0684712
ACTTATCATCTTGACCCACTTCGA	0.344902	0	0	0.046661	0.0236523	0
CCAAAATTTCAAGCAATACTTGTT	0.258676	0	0	0.0449678	0.0236466	0.0524566
AAGACAGTTCTTCTGATGATGAGC	0.406624	0	0.14653	0.214822	0.0867175	0.0734393
AGAAGCTTGCATGTTTTAGGTATC	0.283179	0	0	0	0.0472989	0
GTGCTGTCATCCTTAGAAGTGGGA	0.258676	0	0	0.0849272	0.0236523	0
GTGACCCCTCCAGTCTTTCCTGGG	0.320399	0	0	0.0266634	0.0315364	0.031474
AAGCGCTGCCTAGATTCTTTACAC	0.517352	0	0	0	0.102423	0.173224
AGAACAAGCACAATAGAGGACACT	0.258676	0	0.0218512	0.0332936	0.0236466	0
ATTCCCACAACTGGACAACGCATC	0.505568	0	0.5	0.35884	0.5	0.258201
TCGCTAAGATTGGAATCGCCCTCC	0.468347	0	0	0	0.267838	0.188925
AGATATCCTTATTAGGAAGAGTTG	0.62808	0	0	0	0.134011	0.062948
AATTCTGAAATTGGACCTATTTGA	0.406624	0	0	0.0543099	0	0.0946634
GAAAACCATGTCTTAAGACGGAGA	0.629013	0	0	0	0	0.031474
ACAAGTGGAACGAGATAGATGGCA	0.283179	0	0.0661881	0.0929871	0.0472989	0.0634309
CTCCTCCGGTGATGAGTCCTCAAC	0.554573	0	0.5	0.5	0.196887	0.17595
ATTAATTGTTCATCTGGAAATGAC	0.332184	0	0.0218097	0.0199976	0.0315364	0.0845745
CGCGTTACTGTTCAAAGTCGGGTC	0.369404	0	0	0	0.338825	0.312097
AGATCTTGGCATGCTTGGCTTCTG	0.320399	0	0.0880947	0.049038	0.0944517	0.120687
TCTAGATGGATGGCTGCTTTTGAC	0.406624	0	0	0	0.039411	0
TTGGGAACATACAATAGTGGCTAC	0.56729	0	0.242557	0.274293	0.133961	0.0872113
ACCTATCGTCCAACCACTGGCTTG	0.382122	0	0	0	0.0314576	0.0369972
ATGACAGAATTGATGAAAAGATTT	0.589927	0	0	0.0332936	0.0788277	0.0842526
AAGTCAACTCTTTTTACACAAGCC	0.332184	0	0.13926	0.0999925	0.0629865	0.0666301
GTTAGCAATATGAAAATAATCGGT	0.307681	0	0	0	0	0.031474
AACATACACACTCAACAACAACCA	0.442912	0	0	0	0.0788277	0.0842526
AGCTCAAACCATTACCCAACACTC	0.344902	0	0	0	0	0.0631894
ATCTTTGTACTTGAAAGAGCCAGG	0.406624	0	0	0	0.126009	0.0246648
AATCTTGAGTTAATTATGATTTCA	0.406624	0	0.154641	0.0616146	0.0709493	0.115727
ATTATACTCTCATGTAATATGAGT	0.369404	0	0	0	0.0630633	0.0422873
ACTCTCACTCGGCTAAAGTACACT	0.344902	0	0	0	0.12592	0.250507
ATAAACCGAAGCCAGACCCCTGGA	0.320399	0	0	0	0.0708687	0.0563803
TAGAGTTTTATTATTCATTGAGTT	0.307681	0	0.0808797	0.112949	0.0945388	0.0246648
TCTAATGATCATTTTCAACATACT	0.480132	0	0.110304	0.0863212	0.0630633	0.0524566
ACTCTTATTTGGAAAGAATCCAAG	0.45563	0	0.0296868	0.0992777	0.0473046	0.189407
AGAACCTGCAGCTATCTTTGCCAC	0.56729	0	0	0	0.0314576	0.00616621
TTACAGAAGAGGGATGTCCATACT	0.258676	0	0	0	0.133918	0.185315
CGACTCACGACAGTCAGAGTAGTC	0.468347	0	0.146171	0.0683565	0.0551296	0.030831
ACTTGACGTGTGGGCACCTTTATC	0.258676	0	0	0.0399952	0.0235932	0.0123324
AAAGAACGGTGTCACATTTAAAGT	0.283179	0	0.0218512	0.0516336	0.0472455	0.0123324
ATGGACTACGAAATGAGTTGAGAG	0.517352	0	0.117836	0.186577	0.039411	0.0734393
ATGTTTACATGGGATACTTAGATA	0.431127	0	0	0	0.102476	0.031474
TTATTTGGTGCGCTTGATTCCGCA	0.283179	0	0.11745	0.120969	0.0472398	0.195092
TTCTATAGACGTTTCATTAAAGAT	0.332184	0	0.0218512	0	0.267877	0.191482
AAGATTGTGCAAAATTACCCTACT	0.393907	0	0	0	0.181201	0.175628
ATAAACTAAAACCCGCACATGGAT	0.49285	0	0	0	0.055183	0
ATTTCAAAGTCCCCCGAGCTTATG	0.258676	0	0	0	0.110252	0.0940205
TATTTTTGCTAGCTTCGACAACCA	0.258676	0	0.0946057	0.0543099	0.0787425	0.0369972
ATCATCCACTAACACTAAAACACA	0.307681	0	0	0	0.0551755	0
GACGTGGCAGCATATTAGTGGACG	0.283179	0	0.5	0.5	0.283492	0.217835
GAACCGCACCATTGATGGACTACG	0.369404	0	0.0954749	0.330747	0.0709493	0.0317154
TGGTGAACTGGTACTTGCTTCATG	0.320399	0	0.278534	0.30457	0.204725	0.219595
AATGCCCTAAATAAAACTCACGTT	0.529137	0	0.0581593	0.147936	0.0787762	0.142152
CTAAAGCGAGTAAGTGCCTGCTTC	0.283179	0	0	0	0.0709455	0.031474
AACTTTAGTTAATAAGGAAACTAA	0.344902	0	0.0222651	0	0.0472932	0.0419653
AAGTTCTGCTAGCTGTAATCTTCT	0.406624	0	0	0.0199976	0	0
AATATAACTCTCCGCTATGCAACC	0.505568	0	0	0.0266634	0.0551296	0.0563803
CGAGGGTATTACTAGTGCAAACCT	0.320399	0	0	0	0.244262	0.261239
AGGAACCTCATGGACAAATGTTGT	0.332184	0	0.337631	0.5	0.0236466	0
ATCCACACTCCTCACTCTCACTCC	0.258676	0	0	0.0799546	0.181304	0.147281
ATCCTCGGTGACCTGGTCAATAGT	0.49285	0	0	0	0	0.0740027
TTCACTGGGATTGGAATCGTCCTC	0.258676	0	0	0	0	0
AACTTCCCTATAAATTAGGCCACG	0.320399	0	0	0.0516336	0	0.0631894
TACAACTGGCAGAACTTGAAGAAA	0.381189	0	0.0727544	0.0876749	0.165547	0.210631
TCTCTCACGAGTTGACCGACGAAC	0.320399	0	0.220071	0.233953	0.5	0.205663
GCTAGTTTTCGAAACCTGAAAGGG	0.382122	0	0	0	0.149682	0.140713
AAATAAATGTAGATGTTCATAACA	0.258676	0	0.0811833	0.17464	0.133938	0.154806
AATTATCAATTGGAGAGCTTCTTA	0.258676	0	0.0586146	0	0.110271	0.0713577
CAAAATTTTTGGGCTAATAGAATT	0.430194	0	0.0509447	0.0210163	0.212653	0.139426
AATCATGGTAGATCAAAATTCAGA	0.258676	0	0.0222651	0.0813486	0.0236523	0.0631894
AGGAGTCTGGGTTTTAAGTGGGAC	0.283179	0	0.183376	0.130914	0.157579	0.15729
ACCCTTCATTATGACCATTGAGCC	0.443845	0	0	0	0.0236523	0
TGCTGCTGCTGGACGGTGGGTGGC	0.283179	0	0	0	0.0551811	0
GTGACAAATAACATAGCAGTGAGT	0.369404	0	0.161677	0.131629	0	0.0737613
GAGCTTTGGGAACGTATTCTCGTG	0.431127	0	0.0661881	0.152305	0.188973	0.177308
ATATAAAACTCACATCTAACCCAT	0.258676	0	0	0	0.252082	0.174905
ATGGCCATTATTCCAAAAAGAGCA	0.382122	0	0	0.0410139	0.0315364	0.031474
TTCCAGCTTGCCAAAACTTGTCTC	0.382122	0	0	0	0	0.0317154
TCTCTGGATATTATCGGTTAACCG	0.258676	0	0	0	0.110289	0.10427
GGGTTCGAGCCTCCATAAGAGTAT	0.283179	0	0	0	0.0472455	0.0123324
ACCACGACTTCACACAGAGAACGA	0.307681	0	0	0	0.0630577	0.189407
CAGGGACAATTTGGGTCACACATG	0.53007	0	0	0	0.472666	0.150401
AGCTATCGTTTGTATATCCACTAT	0.258676	0	0	0	0	0.0419653
GGCCACTTGTCTCAGTAAAAGATT	0.344902	0	0	0	0.323001	0.342847
GACACCATTTTCTCATCCGAATGG	0.443845	0	0	0	0.0315288	0.0524566
CTGTTCAAATACTCACAAAGAGAT	0.320399	0	0.0440748	0.079995	0.189076	0.122769
AGCCGATCTTGACTGATCTTAAGG	0.258676	0	0	0	0.0945941	0.105396
AGCAGGCTGTTGGATTGTAGATAC	0.332184	0	0	0	0	0.0528591
GCTTGATGACATGACCAGTGTTCT	0.49285	0	0	0	0	0
TCTGCTGTTGAAACAAGGGTTACT	0.382122	0	0	0	0.0945959	0.105316
CGAAGACTACATGAATCTCTCATC	0.307681	0	0	0	0.236375	0.27485
GGCCGACTGTATTTGGATAACAGG	0.283179	0	0	0	0.0551755	0.179318
ACTGTCCATGTCACTATTCACGAC	0.369404	0	0	0	0	0
GAAATTTGGGATCGTATGAACGAG	0.653516	0	0.175955	0.249662	0.0630671	0.12654
CTTGGAACCTTACATGGTCATGCT	0.258676	0	0	0	0.0945388	0.030831
TTTGCGAGATTGGTTAGAAAGCTT	0.911259	0	0.5	0.292521	0.378286	0.32627
GATACTCTTCCACTAATTCCCGGC	0.393907	0	0	0	0	0.0736808
CCTAAACAATAAGACTCTAAATAG	0.320399	0	0	0	0.0472932	0.0317154
ATACTTACAAGGACTTTAACAAAA	0.320399	0	0	0	0	0
AGGCCAAACCTCCCATACAGAACC	0.505568	0	0	0	0	0
GTGGAGACGATCTTGAATACTCAT	0.406624	0	0.0296868	0.0249702	0	0.0419653
ACCACAAGGCTTAGTATATCGACA	0.554573	0	0	0	0.0314576	0.0666301
CTCAGCCTCAAAAACTGGTTTGCT	0.443845	0	0	0	0	0.0317154
ACATCAGCCCAGATCATGCAAACC	0.431127	0	0	0	0.110366	0.0631894
CTCGCAAACGGCAGTTAACGGATT	0.53007	0	0.154379	0.27817	0.283602	0.450004
ATTTTATGCCACTAAAGTTTAATT	0.258676	0	0.131576	0.200588	0.244186	0.128292
AGCTACACAAGCTTGCAAGGAAGC	0.283179	0	0	0	0.0236466	0.0419653
AGCCCATGGCGTCTTCGAGAATCA	0.382122	0	0	0.0210163	0	0
AAGTGCTTGAGGACAGATAATGGT	0.283179	0	0.0877634	0.133626	0.228492	0.154806
AGCACGATAATGTATGAGCAAACA	0.49285	0	0.205296	0.280771	0.0709455	0.0948244
AGTTCTTTTGGCATGTAGATCTCC	0.258676	0	0.0659676	0.0949842	0	0
CACCCTTTGCCGGGAATTAGTGGA	0.258676	0	0	0	0.0630043	0.15721
TTAAACCGACCCAAATCCGATCCG	0.714306	0	0	0.0813486	0.0709455	0.0631894
AACAAGCCGAAACCTCAAAAGAAG	0.332184	0	0	0	0.157531	0.381043
GTGTTGATGTGGTCGGTCACCATT	0.665301	0	0.278354	0.472767	0.149729	0.15881
ACATTTAAGAATCTTGGTGACAGT	0.258676	0	0	0.0249702	0.11025	0.0727963
ATCACATGAGTTCTCAATAACACA	0.320399	0	0.102579	0.232523	0.0709493	0.0631894
ATCACTTGTATCATATGAAAAGAC	0.283179	0	0.0222651	0.0793158	0.0315364	0.126459
TTAGATTGTTTATTCTCATAACAC	0.629013	0	0.0661881	0.233127	0.11036	0.0317154
AGCCAATGTGGGACACAACTCAAT	0.283179	0	0	0	0.0472398	0.0561388
AACGCCCAAAGGGTAACTTTTCGG	0.283179	0	0	0	0	0
GAAGACCGAGATTCAGAGGAAGCC	0.53007	0	0	0	0.0236466	0
ACAATGCAAAAATCAGAATAAGGA	0.393907	0	0	0	0	0
TTCTGGGGAAAGCGTGGCTGTCGT	0.752459	0	0	0	0.354467	0.424455
GGGAAAAGGACACAGAGACCCCTA	0.443845	0	0.0296868	0	0.0236466	0.126379
CTGGAACTTAACGGTGAACCGTTT	0.862254	0	0.0884532	0.0782971	0.393838	0.364867
GACCTTTGTGTTGGAGCATCCAAA	0.344902	0	0	0	0.0236523	0.0947439
GGTCACATCATTTCGAGCAAAGGT	0.764244	0	0.145923	0.240021	0.0867137	0.157772
TTTTAAGTTGAAAAAAACAAACAA	0.504635	0	0	0.107976	0.0867118	0.13687
GGAACATATTCTCGTGGGTTGGTT	0.283179	0	0.109711	0.158632	0.133932	0.250587
ATCCCATCGCAGAAGTCGGAAAAG	0.443845	0	0	0	0	0.0422873
AATTCCTTGGTATGATCATAAAAG	0.283179	0	0.0371085	0.0350272	0.0866566	0.0123324
ACGGTAACTTTGACCAGCCTAAAC	0.382122	0	0	0	0.118189	0.125736
ATCCGATTTAGCCTTTTCCGCTGA	0.443845	0	0	0	0.157513	0.238094
AATCACTTTGGCGATGACCTTTCT	0.307681	0	0.0514001	0.0616906	0.0315364	0
ATGCCCAATGTGTGAATAGATGAA	0.332184	0	0.0811833	0.0666229	0.0315288	0
CAATTCGGCTCAAAATATTTGATG	0.505568	0	0	0	0.0235932	0.00616621
TTTTCTCTAATGATCATTTTCAAC	0.320399	0	0.124858	0.153208	0.141891	0.0734393
ACTGTTGACTGATGACATGGCGCA	0.382122	0	0.358406	0.330559	0.14969	0.136147
ACTCTAATAATATCCGCTAAGACA	0.443845	0	0.0441163	0	0.055183	0.0631894
AAAAATGGTTAAGTAGACGGAGAG	0.307681	0	0.0440748	0.105944	0.0551043	0.100428
TTAGGGTACACGAATGATAATTTC	0.283179	0	0.182479	0.203599	0.102387	0.0810451
TACCACTCACCTACTTCACCAACC	0.418409	0	0.0218097	0	0.0945865	0.0740027
TCCATTACCGAGAGCTTGCAAGCT	0.517352	0	0	0.0332936	0.0867137	0.137031
AAGAGAAGGAGATGACCGCAATCA	0.443845	0	0	0	0.134013	0
TAAACTAACCTTAAGAAGCTCTCC	0.258676	0	0.0371085	0	0.0315288	0
AGAAGTCCCCGCTCGAACCGAGAG	0.320399	0	0	0	0.157584	0.138792
CTATAAAAGGACCAGACCATCGAG	0.283179	0	0.132032	0.0750223	0.0394205	0.115888
CATCAGGTTACTGTATTACACAGA	0.307681	0	0	0	0.0315288	0.0845745
GTCAAACCGCGTTACTGTTCATCC	0.258676	0	0	0	0	0.0422873
TTTACCGAAATCTTGCACTTCTCA	0.838684	0	0	0	0.0315288	0.0524566
GACCCGAATTTAATATGATCCATT	0.320399	0	0	0	0	0
TGTCTACTCCACTCACATTTCGTG	0.505568	0	0.5	0.5	0.275745	0.26148
ATTCCTGGCACATCTGCTCGAAGG	0.344902	0	0	0	0.0236523	0.0634309
CAAATCATCCACAAAAACTAGAGG	0.369404	0	0	0	0.039411	0.031474
TTCACCACGACCAGGAGGTCTCCT	0.258676	0	0	0	0	0
AGAAAATATCTCGTTGAAGTCAAT	0.369404	0	0.0587664	0	0.0236466	0
TTTATTGGCTTGGTCAAAACATCT	0.468347	0	0.0290796	0.0449678	0.0236466	0.031474
AAGCCGTTTTTGGACGTAAAACCA	0.258676	0	0.0296868	0.0459865	0	0
TGTAACACCACTGGAGTTGGGTGT	0.356686	0	0.0290796	0.0999165	0.0788221	0.126379
GAGTTTAGAAGATATCACCTGGCC	0.320399	0	0.0371085	0.106998	0.0787331	0.0922599
AGTCACTATTGTATGTACCCATAT	0.258676	0	0.0222651	0	0	0
AGGAAAGAAAGATCACTCGGGAGT	0.258676	0	0	0	0	0.0317154
ATTGACCGATGATGTGGCAGCATC	0.258676	0	0.029135	0.0476797	0.0629865	0.0123324
CTTTAAAATGCAAAGACCCAGGCT	0.690736	0	0.0519519	0	0.110271	0.243062
GAGACCAGGAATGACGAGCAGATA	0.443845	0	0	0	0.0630633	0.126379
CTTGGCCGATAACATGATTCCATG	0.56729	0	0	0	0.275736	0.117166
AGCCCAATCTGCATCTGTGTATCC	0.443845	0	0.0290796	0.0616146	0.0787153	0.0666301
ACTTCAATTATGTTATGACGGTTG	0.344902	0	0	0	0.0787509	0.0604639
CAAGCAGCCGAGCGATCAGTCACT	0.382122	0	0	0	0.118169	0.221356
ATTTCGGTTGACCTCCCATTTAAT	0.49285	0	0.0873358	0.121272	0.126034	0.262196
TACTGGACCCATGATTCTGCAGGA	0.258676	0	0	0	0.0786975	0.167862
AGGACTTAGGGCTAAATTAGGGCT	0.491917	0	0.0957231	0.139313	0.12613	0.179157
CCGCCTACGTCCACACCTCCAAGC	0.258676	0	0.146433	0.279341	0.1497	0.112519
CACAAGATATGGCCTATGAATGGA	0.307681	0	0	0	0.0315288	0.0842526
CCATTCCCATGGGGAGAGGTGGGA	0.480132	0	0	0	0	0.0317154
GCTAGGACCATGTTGAATGAAAAT	0.258676	0	0.110029	0.127	0.133902	0.145834
ATTGCGCTATTAAAACCTTTCTAT	0.283179	0	0	0	0.039411	0
ATTCTAGACTTGATTCATTCTGAT	0.480132	0	0.285707	0.258249	0.259973	0.169703
AATCATCCACTATCACAAATGCAT	0.258676	0	0	0.041617	0.0551811	0
GAGACGACTAACTCTTCTCCAGTC	0.517352	0	0	0	0.12613	0.168666
AATCTGACCCACTTGTACCTCGAG	0.49285	0	0	0	0.0945247	0.0542977
TCGTCCGAGCGTGATATGTTTGAT	0.320399	0	0.0436194	0.0210163	0.0236523	0.0317154
AAAGGTTGTTCTGCTGCAGCAATA	0.393907	0	0.0218097	0.0399952	0.0472932	0.115888
ATCCTAAGCGTCCAAACTGTTTTT	0.258676	0	0	0.0249702	0.0315288	0
ATGAAAAGCCAAATCTAAAAGAAA	0.369404	0	0.0218097	0.0820278	0.133918	0.0872113
AGCTCAATATCTGGTGGATACACG	0.603578	0	0	0	0.0235932	0.106996
ATTTTAGGAGATCCCTCACGAGGT	0.382122	0	0	0	0	0.0419653
AACTGGCAGAACTTGAAGAAATTC	0.431127	0	0	0.0750223	0.0315288	0.0842526
GTTTTCGCTTTATTTGCTAGGGAC	0.393907	0	0.125258	0.133174	0.102482	0.0528591
AAACCGATGAGAATGGCGCTCCCA	0.554573	0	0	0	0.14184	0.030831
ACGAGATTATGTGTCTGTCCGTTT	0.320399	0	0	0	0.0235932	0.030831
CTGGTCGTGGTGAAGTTGATCGAG	0.382122	0	0.043661	0.0266634	0.189123	0.12125
ACACAGAAGAAAATATTTACAGGC	0.369404	0	0	0	0	0.031474
AATCTCGGAATTCTTATTAACATA	0.382122	0	0.0732513	0.2323	0.0945388	0.130133
ACCAGATTTTCTGATAAAGAGTCG	0.307681	0	0	0	0	0
AGATCCACATAGACTCTCCACAGA	0.307681	0	0.0218097	0	0	0.0736808
GCATTGGGGAGCTATACTTAAAAT	0.283179	0	0	0	0.259839	0.225199
AGGCCTTTGGGGCCCGTCTGAGTA	0.258676	0	0.043661	0.138974	0.0867137	0.137031
GAGCTCAAAAACTAGCCGTTATGC	0.320399	0	0.0222651	0.0210163	0.0236523	0
CTTGAACAGTGACGCGGTTTGGTT	0.258676	0	0	0	0.252115	0.119489
GATTTCCGCTTCCCCGACCTCAAA	0.320399	0	0	0	0.0788221	0.105316
CGTTCAAAGCCTCCCTAATTGGTT	0.307681	0	0	0	0.5	0.384009
AAAGTCGATCCGTGAGCTGAAGCA	0.344902	0	0	0	0.0709474	0.0524566
ACAAACTTTATGCCCTTAATCGTG	0.53007	0	0.0663399	0.0499404	0.24429	0.181633
TCATTGGTCCTACATGGAATTGCT	0.283179	0	0	0	0	0.115807
AATGAGCTCCACGCCTGCAAAACA	0.505568	0	0	0	0.039411	0
TACTCCGTGACTTCTTAAGTCGGT	1.02385	0	0.161277	0.222279	0.110313	0.138068
GGAGCAGCTGCGCGGTGGCAGCGC	0.283179	0	0	0	0.141902	0.126298
GTTTGATGGGAAAATCAACTTCGG	0.554573	0	0	0	0.0709474	0
AAGAGACTACTGGACACAAGACAT	0.320399	0	0.5	0.5	0.5	0.209659
GGTTCACTACATCAGATGCAAAGA	0.382122	0	0	0	0.0866331	0.149364
AAAGACGAGAAATTTAAGACGACT	0.431127	0	0	0	0.118239	0.147201
ATACGAGCCCCTTGAAGATGGACA	0.344902	0	0	0	0	0
TTCCATCAGATTAATGATAGCAAT	0.258676	0	0	0	0	0
AATCCCAATTCACCCCCCCTCTTG	0.258676	0	0	0.0766038	0	0.0317154
AAGAGGCCATCAGTTGTTCAGAAT	0.468347	0	0	0	0	0
GTTTGGTAATTGTTAAAACCCGCT	0.431127	0	0.0658845	0.0749463	0.22073	0.241944
AATGACTCAACCTTTAGGGAAGGA	0.283179	0	0.0218097	0.0732888	0.0235932	0.00616621
ATCACTAATTTTAGATCAAGCATG	0.320399	0	0.213353	0.142324	0.0630728	0.0528591
ACTGCCTTCATTGTGCCTCCTTCC	0.258676	0	0	0	0.0394205	0
ACGAACTGCCCAATGGTTTTAGGA	0.443845	0	0.102441	0.109897	0.0236466	0.0842526
GCTAGTTATATGGGCTAAAAAGAT	0.382122	0	0	0.0249702	0.0236466	0.0419653
ATAAATTACAAACCTTTGAATAAA	0.579075	0	0	0	0.0472932	0
AATAGCTACCTTGCACCATCAGCT	0.406624	0	0	0	0	0
TAGCCCAAAAAGAATGTTCACAAC	0.443845	0	0	0	0.0472989	0
ATGTCATGCATGTATCAATTGGTT	0.431127	0	0	0	0.0867118	0.178996
AATCATCATGCCAAGAAAGTCAAT	0.382122	0	0.397171	0.229249	0.370174	0.198452
AAAGTCATGCTTTAATTATTAAAG	0.307681	0	0	0.0420326	0	0.0419653
TTTCGTCAAACCAAAGGCAGCTTT	0.53007	0	0.0218097	0	0.0315288	0.0843331
ACGTCACGACACGCATGCACATGA	0.369404	0	0	0	0.0945247	0.166978
TCAAACTCAAGGATAAAACCAATG	0.320399	0	0.0218512	0.0199976	0.0551043	0.145915
AATTTCCAGAAAGCATGTTCTGCA	0.752459	0	0	0.0280217	0.141824	0.213743
GCCGAACCACGTAATTCTTGTGTC	0.406624	0	0	0	0.0315288	0
AGGATAAAATTGATTCTCAAAATC	0.320399	0	0	0.0665872	0	0.0843331
GGTACGAGAAATGGCACCAATGCC	0.591793	0	0.0296868	0.113248	0.039411	0.0843331
ACAGATCAGAGACGCCGGTGGTTT	0.320399	0	0	0	0.102476	0.0736808
ATAGCTGGGCTTCTCAAATTGTAC	0.344902	0	0.0736651	0.0732888	0.0236523	0.0634309
TCTATGGCTTAGAAAATGAGGACC	0.283179	0	0	0	0.0472398	0.171785
TTGATTCCGTATTCCGCGCACAAC	0.320399	0	0.102317	0.201942	0.0867175	0.105477
GGTTAGCTGGAGGTCGATTCTACA	0.616296	0	0	0	0	0
TCTTTTATAGTTGAAAATTAGGGT	0.283179	0	0.0445302	0.117618	0.110311	0.125494
AAACCCGTACCACAACCCAGACTA	0.406624	0	0	0.0249702	0.0551296	0.125655
CCATCGTGCAAAAATCTGTTTTGA	0.554573	0	0	0	0.0315364	0
TCATAACCTGGAAGATCATTGGTG	0.406624	0	0.102993	0.17396	0.141822	0.180838
GTAACCGATTGGTCAATGAAGAGC	0.356686	0	0.110263	0.184017	0.0866069	0.205824
ATATTTTCATTCAACTAATGAATT	0.283179	0	0	0.0749106	0	0.031474
TATCAAACCAATCGGAAGTTTTCT	0.283179	0	0.0513447	0.0533269	0.11028	0.0666301
TGCTGGTGAGAGTGCTGGAACAAC	0.320399	0	0	0	0.0630043	0.0561388
CACCCGCTGCTTGTTGTTGCAAAT	0.258676	0	0.0582284	0.205749	0.118134	0.0851288
AATTCATATCGGGAAAACCATTCC	0.320399	0	0	0	0.0551887	0.0317154
CGGTGAATATTGTGGAGGATGTGG	0.307681	0	0.248626	0.252597	0.165363	0.0493297
CTTCCACTAGTTATAATTTAGGTT	0.320399	0	0.029135	0.10165	0.244209	0.20518
TTCACAGAAGACATAAATACAAGT	0.283179	0	0.043661	0.0266634	0.204953	0.105316
CCACTGTAAGCATCCAAAGCTCTC	0.406624	0	0.5	0.384565	0.228506	0.137988
ATCACAATATAAAAAGATAAGGGA	0.258676	0	0	0.0399952	0.0315288	0.062948
TTACTACAGTATCACCGATATTAT	0.258676	0	0.0371085	0.14127	0.0945331	0.110678
TAATCCCAAAACAAAATCCATGCT	0.258676	0	0	0	0.0315288	0.0524566
AGTATCTTGGCTATCAAAAAAGCA	0.320399	0	0	0	0.0236523	0
CAAACCAAAACCCTAATCGCTTGT	0.320399	0	0	0	0.0236523	0.0524566
GAGACCAGATACCCACCGTTGGAG	0.258676	0	0.0654984	0.126281	0.0314576	0.0184986
AGGATTCATAAAAGACTTAGCAAA	0.258676	0	0	0	0.0944797	0.117166
GATTGTATGGTCTAAATGGTGGCT	0.53007	0	0.125106	0.16658	0.165392	0.3382
ACTGTAGTCGTGCAATGAATGATT	0.344902	0	0	0	0.181201	0.292071
AAGTTGAAGGCTCAAGATATCACG	0.382122	0	0.103035	0.161567	0.0630577	0.0948244
AAACATTACGAGGAGAATTTGAGT	0.320399	0	0	0.0199976	0.0236466	0.0631894
GGCGTGACGTTACCCAGATAGTAC	0.283179	0	0.5	0.5	0.18901	0.129177
CGAAGGACCGAATGCCGAGACCGC	0.320399	0	0.5	0.5	0.472555	0.24594
ATTGCCATAATCCAAGATTCATCA	0.320399	0	0.0222651	0	0.0314576	0.00616621
GTGTCGCTTTTGGAGATGATTCAA	0.874972	0	0	0	0.236317	0.258434
CCCTCAAAGTTAAGTATGACTATG	0.258676	0	0.0661881	0.0333293	0.173362	0.123091
CTTTTGTGCCAGCAGTGTTGTAAA	0.258676	0	0.23399	0.298999	0.102407	0.0984261
AATGATCACAGCTGTTCAGACAGC	0.258676	0	0	0	0.189142	0.10091
GTAATCTTGACCACAAGGATGTGT	0.283179	0	0.0881911	0.114607	0.0866584	0.0123324
ATCTGAGTTTAACATCATCGTCTG	0.320399	0	0	0.0199976	0.0867137	0.0631894
AACCCTATCGGCGTATCCTAACCG	0.504635	0	0	0	0.0867156	0.0631894
TTAAGGCCCAAAACGGACAATATC	0.307681	0	0.0296868	0	0.0945388	0.117809
AAAGACTCACGCCCTATCAAATGC	0.369404	0	0	0	0.0236523	0
CGCTATTCGCAGGGAAATCTCGGA	0.382122	0	0.051538	0.0582995	0.133898	0.0123324
AGTGGCGGATAACGGTACTCCATG	0.505568	0	0.0873081	0.0753262	0.0867194	0
ATCCTTAAGTCTCGACACATTAAA	0.382122	0	0	0	0.134011	0
AAGCAACTGTGTGGTTTTGTACAT	0.702521	0	0.308483	0.357527	0.0630671	0.031474
CCGCATGGATATCCACCAAACCCA	0.307681	0	0.0663399	0.122966	0.133936	0.180114
ATCTCACAAGGAATTATGATCCAT	0.56729	0	0.0736098	0	0.08671	0.031474
AAGTCAACTTTTTTTACACAAGCC	0.49285	0	0.0441163	0.0449678	0.0551811	0.0740027
TGTTTCCATAATGTTGATTTTGAT	0.258676	0	0	0.0332936	0	0.0631894
ATCTGGGTCAGGTTAAATATGAAC	0.283179	0	0	0	0.323015	0.2662
TTTGGCAGCGTTTTCCCTCTCTCA	0.258676	0	0	0	0.039322	0.160812
AATTCGCTTCACGATAGATGTGGG	0.443845	0	0	0.0582995	0.0787331	0.29232
CCATTATCAATGGACTGTTATGCC	0.825967	0	0.344211	0.248192	0.5	0.462658
GATCTGGATTTTACAATGAGTCCT	0.283179	0	0	0	0.0630652	0.031474
AGAGTATCCCATATTTCCTTCGCC	0.258676	0	0.161056	0.299638	0.0472989	0.031474
TCTCGGACCAAATTTTCAGTCAAT	0.307681	0	0	0	0.0236523	0.0634309
AATAACGCGTGAAGCACATGGCTT	0.258676	0	0	0	0.0235932	0.0499726
TTAGCTACTCATAATTGAACTAGG	0.454697	0	0	0	0.0945941	0.0734393
AAGCTGGAAGATTTTGCCAAGAGA	0.283179	0	0	0	0.0629743	0.0484535
ATGCTGGGCTCAACTGAAAAAAAG	0.258676	0	0	0	0	0.0317154
ACACAACAATATTTTGAGAAGAGG	0.283179	0	0	0	0	0.0634309
ATCTCAACCGTTCTTTGACCAAAT	0.320399	0	0	0.0249702	0	0
ACTTCTAGCTCTGTCACAAGAGTC	0.320399	0	0.0440748	0	0	0.031474
TTAACGTGGTTCAGCTAGATTTCT	0.344902	0	0.124734	0.131329	0.118241	0
TCAAATGACTACAACAAGTATTGT	0.431127	0	0	0.0332936	0.0315364	0.105235
CTTGATTCCATATTTATCCACACA	0.45563	0.0548829	0.0222651	0	0.0314576	0.0484535
GTTAGCTATCTTACACAATCAGTT	0.0735077	0.0411621	0	0	0.0236466	0
ATACGCCATCGGCGAGACCGGTCT	0.258676	0.0411621	0	0	0.094521	0.183555
TACCTCAAATCACGCCGGGCACCT	0.505568	0.0411621	0	0.0546852	0.0788315	0
AGAAGCCACTTTGATTCAGTTTGA	0.283179	0.0548829	0.0222651	0.0680169	0.0629743	0.0816881
CAGGCAATGGCCGATTTCGTAGCT	0.541855	0.0548829	0.40982	0.414245	0.653957	0.507582
CACCATCACTGATTATTGCTCGAG	0.122513	0.0411621	0.146406	0.216292	0.0629743	0.125494
GAGAGAAGTTGGTCTTGAAATAGT	0.283179	0.0411621	0	0.0249702	0.0472932	0.0736808
AAGGATAGAAGTATCCAAGCCTTC	0.171518	0.0411621	0	0	0.134015	0.0948244
ACATTCCATCTATATTCCACTCGT	0.491917	0.0411621	0	0	0.0236466	0
GTACTCCGTGACAATCAAGTCAGT	0.0735077	0.0411621	0.145937	0.213884	0.0551296	0.196933
GGAAGTCAATTGTAAACATTTGAA	0.874972	0.0411621	0.0877496	0.0849272	0.157657	0.178916
ATCTCCGAGCCATTGTTGGTTAGT	0.505568	0.0411621	0	0	0.0788277	0.0949049
AGACGGTTTAACAAATCGTGGCGT	0.369404	0.0411621	0.109739	0.181944	0.0236523	0.105396
GACTCAAGTAAAACTCAATCCGGG	0.912192	0.0411621	0.0804797	0.146578	0.0945444	0.235377
ATTTCTGACGCCTTAGCAATTGGA	0.0735077	0.0411621	0	0	0.126016	0.0625465
GAACTCGGATCTGGTGGTAACCAG	0.307681	0.0411621	0	0	0.0236523	0.0317154
ACCGTCCACCCGTTTTTTCCAACT	0.715239	0.0411621	0.0296868	0.0199976	0.0551887	0.0631894
AGTGTACTCCTGTTTATTAAAACA	0.0735077	0.0411621	0.0222651	0.0210163	0.0550509	0.0684712
AAACTAGTGGGCAAGTTGAGGTGT	0.393907	0.0548829	0.0586838	0.0449678	0.252068	0.317145
CCATCGAGCCACTTCACATTCACT	1.14637	0.0823243	0.168698	0.339557	0.0630652	0.104913
AATCACTCAATACATATGTTTGTT	0.0980102	0.0411621	0	0.0249702	0.0472398	0.0184986
TTGACCCGGATGAACAGTAACACG	0.541855	0.0548829	0.175209	0.264615	0.291437	0.303446
CTGCTACCAACATGTCATCCACAT	0.320399	0.0411621	0.351564	0.353984	0.204826	0.130061
AGCTGAAAATATGTACTTTTACAT	1.12093	0.096045	0.102897	0.139876	0.126127	0.147362
GGCTTACTTAGCAACATTCGGCAA	1.16994	0.0411621	0.571525	0.569069	0.307254	0.314581
AGAGACCAGATCTCGATCCTCAGT	0.320399	0.0411621	0	0	0.0394205	0.0737613
AGTATTGTAGTATTTTAGCTCACT	0.332184	0.096045	0.197585	0.298284	0.2284	0.226405
ATGAATGACACATCAAGTGGGAGG	0.369404	0.0411621	0	0	0.149716	0.182437
TGAGATAGTGGGGGAGCCTGGGTC	1.09736	0.0823243	0.132832	0.510846	0.260055	0.328513
CAAAACCAAAGTGAGTTAAACATG	0.147015	0.0411621	0	0	0	0.0419653
AAAATATTTCACTGTAGCAGTTAC	0.147015	0.0411621	0.0290796	0.0956991	0.0944619	0.143993
GATCACGTGGATCTTGGATCAGAT	0.579075	0.0411621	0	0.0199976	0.0394205	0.137112
ATTGAACTCGCAAGCGCACGAATC	0.283179	0.0548829	0.183362	0.136637	0.299444	0.270452
AAGCTTTTCAGTCAAACACTCAAG	0.283179	0.0411621	0.0727544	0.129971	0.118155	0.140552
TTATCTAGATGTCGGATCGCCGTT	0.258676	0.0411621	0.0290796	0.10937	0	0
AGGGGTCTGGCTCCGGTTTATAAG	0.382122	0.0411621	0	0.0199976	0.362274	0.431417
ACTTACTGGTTTTCTCTAATGATC	1.09456	0.346061	0.0661881	0.109294	0.299554	0.231453
CGGCGTATCTCATCTTTTGGAAAC	0.0980102	0.0411621	0	0.0680169	0.0788296	0.126137
AAGATCATCAAAGGTAAACCATGG	1.79615	0.422286	0	0	0.472768	0.293831
CTTCGCAATCGGGTGTCCATTGGA	0.258676	0.0411621	0.174699	0.162327	0.118152	0.0502141
TCTGAATTAGTTCGTGGAAAAAAG	0.442912	0.0411621	0	0	0.378202	0.220552
ATACCAACATTCTTTTCCAAGATT	2.04397	0.304899	0.0218097	0.0266634	0.0472932	0.0736808
TTCTCGCCATCTATTTGCAACAAG	0.0735077	0.0411621	0.175499	0.156938	0.314896	0.171142
AGGGAAATTCACTGTCAACATGGG	0.505568	0.0411621	0.0873081	0.0880145	0.212481	0.109794
AAAGCCCAAGTGACCTAGTAGACC	0.517352	0.0823243	0	0	0.039411	0.178916
CACTTTGGAATTTAGATATGCATA	0.332184	0.0823243	0	0.0199976	0.700955	0.305761
TGAATGGGGTTTTAGGTTTGGCTT	0.283179	0.0411621	0	0	0.315111	0.171464
GCCCTTGGAAACTTGACAAATGCG	0.0735077	0.0411621	0	0	0.0945407	0.0542977
ACTCGACATGTCATCCAAGGTGAT	0.258676	0.0411621	0.0218512	0	0.228166	0.112519
GGTGTTCGCGGATCAGATTTTACG	0.0735077	0.0411621	0.117147	0.0890332	0.0945425	0.0475732
ACATTTGGCGCCGTCTGTGGGGAT	0.382122	0.0411621	0.138708	0.0399952	0.212621	0.114119
ATCTCAAGTCAAATAAAAACTGTT	0.307681	0.0411621	0	0	0	0.031474
ATACTGGGCGGTATGCACCTGGCC	0.283179	0.0548829	0	0	0.110287	0.152
ACTCATTTAATGATACAAGTTAGG	0.344902	0.0411621	0.167346	0.198966	0.0630652	0.031474
ATCTTTATCTGGAAGTTTGGAGGC	0.332184	0.0548829	0	0	0	0
AATGTTACCTCTACCCTTCACTGG	0.0980102	0.0411621	0	0.0766038	0.0630577	0.062948
ACACCAAGGGCTTCAGCATCACGA	0.0980102	0.0411621	0	0	0.055183	0
TACTATTGACTGATGACGTGGCGC	0.283179	0.0548829	0.343742	0.447234	0.149649	0.236575
TAAGATTTCTTTGAACACGCTATG	0.62808	0.0686036	0.0660363	0.123721	0.0236523	0.0524566
TTATTTACTATGCTAGTATGACAT	0.320399	0.0411621	0.0810315	0.130949	0.0788277	0.0634309
GGTTCATTCATGGATGGTTGTGGA	0.0735077	0.0411621	0	0	0	0.0947439
CGGGCCAACATCGTGCAGCAGGTC	0.147015	0.0823243	0.0805761	0.174001	0.0630671	0.126459
AACTTCATTGTAGTCAATACCTTC	0.171518	0.0686036	0.132142	0.179947	0.0630043	0.110437
GGCCGATAGGTGCTTGTCGCACAT	0.443845	0.0411621	0	0	0.33073	0.332428
CAGCTTTGCAATCAATTCTAAGTA	0.813249	0.0411621	0.029135	0	0.196962	0.121893
AATGGATTTGCAACAACAACAACC	0.443845	0.0411621	0	0	0.08671	0.031474
TTGATGCGAGATTCTGGTTGTCCT	0.629013	0.0411621	0.189929	0.165297	0.055183	0.0634309
TGTTCCTGAGCGGCTAGCCGGATA	0.307681	0.0411621	0.131617	0.194637	0.149783	0.0948244
AATTTTCTCTGTCGTTGTTCCAGG	0.258676	0.0411621	0.0363495	0.0683565	0.181083	0.10427
AGGCGTGGCCTCGTGGATGTAGGA	0.480132	0.109766	0.481858	0.323929	0.259859	0.181794
ACCCATCGATTTGTTAAATGTCAA	0.344902	0.0548829	0.0218512	0.046661	0.0551043	0.0731183
TTTTATTGGCCTACCATGTTTAAA	0.0735077	0.0411621	0	0.0350272	0.0236523	0
AGGGATTATTGCCGCATGTGCAAG	0.0980102	0.0411621	0	0	0.039322	0.0438064
TGTATCCATAATGTTGATTTTGAT	0.418409	0.0686036	0.0296868	0.0266634	0.0866603	0.062305
ACTAAAATGAAATTGGAAGAAAAT	0.431127	0.0411621	0	0	0.039411	0
AGCTTGGCTATAGATGTTGATGAG	0.443845	0.0411621	0.123727	0.0900519	0.11802	0.333393
AATACTTGTTGGGAAGCTTTGCCA	0.258676	0.0411621	0	0	0.11022	0.102671
GTTAAAATAGCTCATAGAAAACTG	0.171518	0.0548829	0	0	0.0709455	0.0317154
AAAAAATCGGCCGACTACTATTGC	0.443845	0.0411621	0	0	0.0472455	0.149758
TTGAAAAAGAAATATGTGCTGATT	0.147015	0.0548829	0	0	0.165393	0.125253
GTAGAGTTTTATTATTCATTGAGT	0.147015	0.0548829	0.0883014	0.173281	0.0630652	0.0734393
CCGTGGATGTAGGCTAAAAGCCGA	0.0735077	0.0411621	0.454543	0.433264	0.228504	0.194046
AAATGCGACACGACTCTTGGCAGC	0.616296	0.0411621	0.103214	0.156558	0.0945922	0.0317154
TCATGGAGTGATTATGTAACTATA	0.258676	0.0411621	0.124996	0.145639	0.228437	0.102189
GTGCCTGTATGTGGATGATCTCAT	0.122513	0.0411621	0.0589182	0.0666229	0.0236466	0.0422873
ATGACACTGTTCACATAGACGGAT	0.381189	0.0411621	0.029135	0.0616146	0.0708865	0.144235
AGTTATAGCCATGAATCGCCAACT	0.332184	0.0411621	0	0	0.149643	0.145834
CAACCTTAGTGACTTTCGATCGTC	0.258676	0.0411621	0.0737616	0.0333293	0.165431	0.194931
GATCTACAAGAGAAAAAGAGGAGT	0.899474	0.0548829	0.0810868	0.123229	0.189188	0.20014
TGGAGGAGCTCGGGCACAAACAAC	0.615363	0.109766	0.029135	0	0.189085	0.140552
ACTTCTGAATTTTGATCTACCATG	0.529137	0.137207	0.168823	0.137656	0.0708509	0.12133
ATTAACACATGTTTGATTTGAATA	0.566358	0.109766	0.0218097	0.129332	0.291486	0.303205
AGAATAACTATGGACAATGAGCCA	0.504635	0.0823243	0.0733062	0.161607	0.0945444	0.101786
ACTTAACTATACACATTAATATAT	0.665301	0.0411621	0	0.0749463	0.134003	0.0419653
TCTACATCGGTGACTGACCACATC	0.0735077	0.0411621	0	0	0.299353	0.353982
AAGCTGATGGTTGTCGAAGCCAAC	0.147015	0.0411621	0	0	0.0315364	0
AGATCCAGGGAGTTTTACAATACC	0.0735077	0.0411621	0	0.0199976	0	0
ACAAATCAGTCTGCAAGAGAAGAG	0.640798	0.0411621	0	0	0.0315288	0.031474
ACGCCGCCGGCCAACACAGAAAGC	0.344902	0.0548829	0.0364187	0.0332936	0.173313	0.0983456
GTCACAGTTGTGTATGAGGTAACA	0.220523	0.0686036	0.0363495	0.088278	0	0.0422873
TATGGCTGTTAGGTTGTTTTCTCT	0.122513	0.0686036	0	0	0.0472932	0.115968
AGAGATCCTGATCGTGGTCGAGTT	0.616296	0.0548829	0	0	0.102425	0.276619
GAGACCACAAAACAATGATAGCCT	0.283179	0.0411621	0	0	0	0.031474
TAGTACGACTACATTGAATAGGAT	0.0735077	0.0411621	0.153372	0.241597	0.0945997	0.0845745
GATGGTCCAACAGAGGTGTGGTGG	0.517352	0.0411621	0	0	0.299383	0.224323
TGCCACTGATGCATTCACTTCGTC	0.307681	0.0686036	0.029135	0.0350272	0.173358	0.17931
CTTTGGTCTCAAAACTGCCCCATC	0.0735077	0.0411621	0.116843	0.17027	0.118189	0.182518
TTCTTCCATTTCTGTAGGCTGGGT	0.0980102	0.0411621	0	0	0.0471865	0.0123324
AGGATTCTGCCCAGTGCTGTAGCA	0.554573	0.0548829	0.102607	0.154602	0.559451	0.28014
GACTGTTTAAGGCCATAGAGAGAC	0.122513	0.0548829	0.189639	0.262618	0.141747	0.0739945
TAATAATCTTGTCTAGATACCGCC	0.652583	0.0686036	0.176906	0.167295	0.49635	0.414116
TGCTTCTAAGGTCGGCATTGGAGC	0.171518	0.096045	0	0	0.346541	0.31081
ACTTTACGAAAGGTCTCAAGGATC	0.0980102	0.0411621	0	0.0199976	0	0.0631894
CTCTTATCCCGTCGGTGAGCAGGT	0.0980102	0.0411621	0	0	0.10248	0.0737613
ATTGGCCTTGTGTATCTTCAACAC	0.418409	0.0411621	0.0296868	0.0480193	0.173311	0.135101
TTTAGATCGGGGACTTTGGGAGCT	0.0980102	0.0548829	0.0441163	0.0870004	0.189109	0.175307
TGGCAGTGCCCGCCATTGTTGAAG	0.258676	0.0411621	0	0	0.165395	0.0376402
AATTGTGAGTGTACAAGTGTGAGA	1.03564	0.109766	0.352419	0.29719	0.299365	0.714299
TAATCAACCTTGTCGCACAATGGG	0.382122	0.0411621	0	0	0	0
GTGAGTTGTGTTATGAGAATAAAC	0.171518	0.0686036	0.146309	0.197613	0.133904	0.242339
AGCTGAATTTGTCAAGCAATTGCA	0.122513	0.0548829	0	0.0199976	0.0315288	0.0419653
TGAGCCACAATCACAACTACCAGT	0.258676	0.0411621	0.065926	0.103308	0.110271	0.136066
GCTAGCATTTCTTTTTCAGTAGTT	0.147015	0.0411621	0	0.0210163	0.0787622	0.0684712
GCCTTTTAAACCATGCGGTTTTAA	0.443845	0.0411621	0	0	0.0236523	0.0317154
CACTACTTCCAGTGAGATTTTGGG	0.677085	0.0411621	0.0222651	0.0726499	0.401938	0.44969
TATACCGAGCCGATACCCATCCCC	0.55364	0.0411621	0	0	0.0236523	0.031474
TTAAAGCCCTAACCTATAAGCATG	0.369404	0.0411621	0	0	0.0630577	0.0734393
AGGAATGACCGTGTTTGCTTTGGA	0.406624	0.0411621	0	0	0.0471865	0.155449
ACTATATCAGCATACCAAGGTAAT	0.45563	0.096045	0.219188	0.178294	0.189026	0.304089
CTTTCGCTAAGTGGGCCACTCAAA	0.653516	0.0411621	0	0	0	0.031474
ATGACCCTGACTCATATCCAGATC	0.0735077	0.0411621	0.0736651	0.0449678	0.0709399	0.062948
ATGTCTTTTAATACCCTCGTTCTG	0.541855	0.0411621	0	0.0199976	0	0
AGTTGCGTTAAATACTTGTTGGGA	0.702521	0.0823243	0.526898	0.339521	0.236434	0.27149
GTTTGGAGAAAACGGCTAACCGTT	0.949412	0.0686036	0	0	0.456939	0.464821
TTTCTTTCTTCCTTGGGTTTGGAT	0.874972	0.0548829	0	0	0.0788277	0.0947439
TCAGCCTTGAGTAAAAGATACCTC	0.307681	0.0411621	0	0	0.0708921	0.0731183
CTGAAAATGTCGTTGCTGATCATC	0.283179	0.0411621	0.235025	0.337265	0.22838	0.238255
TGGGACGAAGACAATGATTATGCA	0.369404	0.0548829	0	0	0.259924	0.0246648
ATGAAACTTGGGATCATTAACTTG	0.727023	0.0548829	0.25671	0.15193	0.236378	0.139668
ATTTTTACTGGTTGTAAGTCCCGT	0.665301	0.0411621	0.410303	0.479174	0.133938	0.197648
TTTGTCAACTTAAGGTATACGAGT	0.307681	0.0411621	0.154697	0.145939	0.323069	0.185476
GTTTCTTCTCTGATGGTGCTAGTT	0.504635	0.096045	0.402398	0.578528	0.291433	0.353017
CCGACTCAGTTAAGTAAGTTCAGA	0.369404	0.0548829	0	0	0.220533	0.258835
CCCAAAAATGGATTCAGAGATGCC	0.0735077	0.0411621	0	0.0210163	0.126059	0.140552
CTTATAGACCGGAGCCAGACCCCT	0.258676	0.0411621	0.0877496	0.211923	0.149686	0.211982
AACCCAAGAGGGAAGGGTGAGAGG	0.0735077	0.0411621	0	0	0.0236523	0
GACTGTTCGTCAAATTTGGACCAC	0.53007	0.0411621	0	0	0.118246	0.231695
AAGATCCATGGCAACTCATAATGA	0.0735077	0.0411621	0.0290796	0.0280217	0.0235932	0.108355
GAGATCGTGTATAAAATAATAAAC	0.701588	0.109766	0.227037	0.358241	0.449059	0.440871
TTATGCTAAGTCCCCCCAACAAGT	0.258676	0.0411621	0	0.0210163	0.110307	0.108998
AGATGCAAAAGTTAGACTAATTCG	0.0735077	0.0411621	0	0	0	0.0317154
AAGCTGCTGAAGAGTAACCTCGTC	0.629013	0.0411621	0.153979	0.199007	0.0865872	0.201177
AGAGCCATTAATATTAAATGAGTC	0.122513	0.0548829	0	0	0.189065	0.263241
TTTTGGCCACATATGAAACGTGAT	0.468347	0.0548829	0.241425	0.40001	0.0867156	0.0842526
ATACTCAACATATGACATGTCGTG	0.0735077	0.0411621	0	0	0.0315364	0
AACATACCTGCAGACATCCGTTGG	0.382122	0.0411621	0	0	0.0472989	0.126459
CCGATTGACAATGATCCGCCAAAC	0.0735077	0.0411621	0	0.0210163	0	0
TTATTTTTATTTGTTTTGTTCCCA	0.147015	0.0411621	0	0	0	0.062948
AATTCTTCAATGTCTAGTGATCCA	0.344902	0.0411621	0.0440748	0	0.0315288	0.0317154
AGCTGCTTTAAATGGATTAATTGA	0.381189	0.0823243	0.0589182	0.113248	0.0551887	0.0317154
TCTGCTACTGAGGACTTGGACCGA	0.665301	0.0411621	0	0	0.149672	0.16209
AGGATAATTCTGGACAGCATGAGT	0.381189	0.0411621	0.916274	0.906183	0.291492	0.231204
ATTTTCGGCTAGTCCAACACTGAC	0.406624	0.0411621	0	0	0.33088	0.260042
AGGCTCTAATGGTATTGTTGAGGG	0.258676	0.0411621	0.0951159	0.0280217	0.251998	0.0687127
ATCTCCTCCCCGAATAATAACAGG	0.615363	0.0548829	0.0218097	0	0.149682	0.254752
GATTGCTATCATTAATCTGATGGA	0.147015	0.0411621	0	0	0	0
ATAATCAGCTAACCGTTTGGAATT	0.0980102	0.0411621	0	0	0.149643	0.192447
CGGATGCGGATTTGACTCAATTCA	0.283179	0.0411621	0.102689	0.127335	0.133924	0.121169
CAATGGCCATTAGTGGGAAACCTT	0.0735077	0.0411621	0.168395	0.126616	0.228502	0.214466
ATAACAATTGGTCACTGTTAGGTT	0.283179	0.0548829	0.241867	0.153963	0.110259	0.0184986
CATTGCACCACTTTTATTTTGCCT	0.220523	0.0686036	0	0	0.118171	0.118042
ACTCTGGGGTTCGTTGGGGCTCTT	0.258676	0.0411621	0.14682	0.27188	0.102476	0.0842526
ATGGACATCCCTCCTCTGTGAGGG	0.0980102	0.0411621	0.0218512	0.0266634	0.118233	0.105316
AATAGAAGTACAGATGAAGAGTGC	0.565425	0.0411621	0	0	0	0
AAGATTGGAGTATTAGAACAAGAC	0.406624	0.0548829	0.146682	0.0726499	0.110358	0.126459
CCACGCGGTTTGAACAGTAACACG	0.283179	0.0411621	0.0222651	0.0333293	0.11815	0.102671
TTAGATCTCTGATGCTGAAGTATC	0.122513	0.0411621	0.065926	0	0.19689	0.211026
TTTTCATTATTTGGAGCCTAGGGT	0.0980102	0.0411621	0	0	0.0472398	0.0499726
AATGTCGACACTCCAATGTAGGTG	0.406624	0.0548829	0	0	0.102389	0.0440479
AGATTTCTTGGCCATTCCTATGTC	0.0735077	0.0411621	0.0218097	0.10199	0.0629153	0.0184986
AAAATCCATCCGGTTAGTTGAGCA	0.283179	0.0411621	0	0	0.252093	0.00616621
AAGACTTGTGGTATTTGTTACAAT	0.332184	0.0686036	0.0441163	0.0476797	0.0472932	0.0949049
GGCACTAAAGTTTAATTGATAGCA	0.0735077	0.0411621	0.146682	0.102329	0.126081	0.154484
AGGATCTAGCTGAACTCTCTAATC	0.0735077	0.0411621	0	0.0449678	0.110269	0.0748789
ACCTATGTCTAGTGTGTCACAAAT	0.0735077	0.0411621	0	0	0.0236466	0
TTGTTCTGAACTTCATTTTTTGCC	0.147015	0.0411621	0	0	0.110364	0.199979
TTGATTAGGGAGTTCTATGCTACT	0.49285	0.0548829	0.0950472	0.0199976	0.149609	0.143109
ATCCCGCAGATATGTTGACCAAGG	0.566358	0.109766	0.0805761	0.124284	0.0471865	0.106111
AGTGGCCCATTTGTTGTAAAAAAT	0.171518	0.0411621	0.0364187	0.131405	0.0709493	0.0841721
ATAGAATCAAGTCTTTGTAAAGGT	0.0980102	0.0411621	0	0.0560435	0.0236523	0.0422873
AGATGCAAGACATCATGAATTGGG	0.283179	0.0411621	0	0.0249702	0.0709455	0.031474
GTTTGCTTGGTGTCACAGGATCAA	0.122513	0.0411621	0	0	0.0551811	0.0419653
ATCAAGCTCAAGACACTCAACGGA	1.12186	0.0823243	0.139564	0.205896	0.0708781	0.211669
CCTCTACTAGTAAAAGCCCAAAAT	0.122513	0.0548829	0.212042	0.140631	0.0787425	0.0792845
AACACACGCTTTTCTCCCCAAATT	0.541855	0.0411621	0	0	0.11036	0.0317154
TTTGTTTCCGACTAGCACTCCTCA	0.0735077	0.0411621	0	0	0	0.0736808
AATACTTGTAATCCTTATTTCACT	0.480132	0.0411621	0.0509447	0.0886936	0.157565	0.194931
CTGGACTTTGTCGTAGTGGATGAG	0.678018	0.0411621	0.138818	0.111631	0.13402	0.147603
AACAGCCGCTTGAATTAATCTCCA	0.591793	0.0411621	0	0	0.12602	0.249864
ATGACTATAGAGCTGAACATCTTC	0.0735077	0.0411621	0.0363495	0.100332	0.0315364	0
GCTTCTACCCATTTCGATACGTAG	0.431127	0.0548829	0.175651	0.205297	0.141751	0.108595
TTTGGATGATGCTGGTAATGTGCG	0.0980102	0.0411621	0	0.0266634	0.110293	0.108355
AGTGTCCTTCACTTTTGGCAGAGG	0.418409	0.0548829	0.0436194	0.059957	0	0.062948
AAAATATTCCATGTTTATTTCTTG	0.0735077	0.0411621	0	0	0.110305	0.0878543
ACAAAATAAGTTTGTACAAGAGTT	0.147015	0.0548829	0.176368	0.178933	0.204826	0.216789
ACGACAGCAGCCTCAAAGGAAGTT	0.283179	0.0411621	0.029135	0.0616906	0.0551043	0.179953
AACGCTCTACTTGACTCAGCACCA	0.0735077	0.0411621	0.117423	0.083234	0.0788315	0.0524566
AGATACCCAAGTACGTCATTTCAA	0.56729	0.0411621	0.271912	0.213357	0.299376	0.250185
ACTAGTTAAGGAGAGATTGGCTAT	0.0735077	0.0411621	0.161842	0.148275	0.0629687	0.113404
AAACTCAAGAAGAAAGCTATGGTG	0.406624	0.0548829	0.0222651	0	0.0630671	0
ATTAAGACTCAACTAAAATGAATG	0.258676	0.0411621	0	0.0532912	0	0.031474
AGTGCAAGTGTTTCGGAACTCAGC	0.468347	0.0548829	0	0	0.055183	0.0842526
CCAGGATCTCTCCTCGTAAAGCTT	0.431127	0.0411621	0	0	0.220616	0.190364
AAGACACTCAACGGACAACGGCGA	8.18056	1.66476	0.505047	0.548697	0.519836	1.9951
ATTACCAAACGCATATTCTCTGTT	0.122513	0.0411621	0.0660363	0.0892967	0.0315288	0
ACTTGTCATGTTTATTTCTAAATA	0.258676	0.0411621	0.0727544	0.0880145	0.133955	0.0554959
ACATGCCACGAAGAAGGTCCCAAT	0.911259	0.123486	0.212608	0.223602	0.291674	0.337171
TAAAGGTACCTCCCACAGTTGGGG	0.418409	0.0548829	0	0	0.393994	0.315626
TTTTCAAGGTACGATTTCTAGAAT	0.541855	0.0548829	0.153703	0.261224	0.259948	0.130776
GGGTCAGTTCGGGTCAGTTCGGGT	0.0735077	0.0411621	0	0	0.1497	0.180114
ATCTGCATTGTAAGGTTGTTTGGC	0.344902	0.0411621	0	0	0	0
AATCCGGTAAGCCGTTTGCGTTCT	0.443845	0.0411621	0.0519519	0.276589	0.0709455	0.0422873
TGCCACGTCACCATCAACAGTACA	0.591793	0.0411621	0.139398	0.431115	0.0945107	0.162653
ATACCCCATACATCGAAGATCTCA	0.320399	0.0411621	0	0	0.0236466	0.0317154
AAAGGCAGCTCGGATTAAGACAGA	0.541855	0.0686036	0	0	0.0236466	0.126218
CTGCTAATGAGCTACTTGATATGT	0.45563	0.0686036	0.124499	0.0665872	0.236364	0.103627
CAAATTGGTCTATCCAAATTGGAT	0.678018	0.0548829	0.0290796	0.14492	0.141841	0.274135
CTTACACTGGAATGGAAGCATGGA	0.344902	0.0411621	0	0	0.283436	0.241615
TCTTTTGAGCCTTTGGACAATCTT	0.529137	0.0411621	0.0513447	0	0.055183	0
ACAGTACATGCATCACACAGGATT	0.0980102	0.0548829	0	0	0.0551811	0.0736808
TGAGATCGTTGGAGCTGGTTGGAA	0.320399	0.0411621	0.359814	0.405546	0.212657	0.150401
CTAGATACCGCCTTGGTTACACCA	0.258676	0.0411621	0.0218097	0.0210163	0.228407	0.18099
TTTATCCGTTGAGCTCTAAACTTT	0.49285	0.0548829	0.0950472	0.0866608	0.0472455	0.0502141
TTAACTAGTCGATAACCAAGGTAC	0.49285	0.0411621	0.592134	0.217271	0.30701	0.238656
TGATGACGTGGCACAATCCTGAGC	0.406624	0.0548829	0.636595	0.597542	0.322967	0.275333
GTACCACATCGTTAATTAAATTGA	0.0980102	0.0411621	0.0371085	0.0210163	0.0235932	0.030831
GAGAGGGAGATCAACGGAACGTGG	0.344902	0.0548829	0.0873496	0.0533269	0.25202	0.100187
ATTCACTGTAGCAGTTACTGTAGC	0.505568	0.0411621	0.161304	0.146578	0.133873	0.171383
TAGTCCCTGTATTTTTAAAAACAC	0.701588	0.0411621	0.0805761	0.079995	0.149702	0.12301
AATTTCTAGATCCCTACTTTCCGT	0.369404	0.0411621	0.161277	0.162626	0.0866509	0.062305
CGTATTAAATGAGGAGAGCAGGCG	0.344902	0.0548829	0.161401	0.101686	0.472784	0.350541
AGAGGCCAAAGATTTAAATACTTT	0.418409	0.0411621	0.0222651	0.10862	0.0394205	0.0317154
GACACTTTGTCGAAGACTCGCCCT	1.1963	0.0548829	0	0	0.0236523	0.104913
AGGAAAATGGTCTTTACGTGTGAC	0.566358	0.0548829	0.102993	0.0749463	0.118171	0.2035
ATAACTCCTACTATCTCACAAGGA	0.0980102	0.0548829	0	0	0.0236466	0
TTTGTGGCTGTATCATTACTCTTT	0.751526	0.0548829	0.491762	0.425883	0.417688	0.438467
CAAAGCTTCAGACGATACTCGTTC	0.0980102	0.0411621	0	0	0.0630652	0
TAATCTTTACCTATGATATTGTAA	0.122513	0.0686036	0.153814	0.225255	0.118138	0.0872113
TTGACTTTTGAAGTTTGACCAGCC	0.702521	0.0686036	0.374077	0.342993	0.283602	0.325386
CTTTGCCGCCATTTTGTTGATAAA	0.678018	0.0548829	0.146116	0.199007	0.866177	0.360461
ATTCCGACTTGGATTAAACCGATG	0.283179	0.0548829	0	0	0.039322	0.0666301
GTGGAATCCGACAGTATAATGGAG	0.653516	0.0411621	0.0290796	0.0732888	0.212694	0.163457
CACGTGATCCAAATCCAATCGGAT	0.554573	0.0411621	0.0514965	0.0683565	0.20483	0.170258
CATAGCTTGGTGGTGTCACTGTGC	0.393907	0.0411621	0	0	0.0235932	0
TTTAAAATAACTAAGCCGGAACCA	0.258676	0.0411621	0	0.0420326	0.307087	0.318174
AATAGCGCTTTGGACCAGTAGCCC	0.0735077	0.0411621	0.175637	0.219004	0.0472455	0.0246648
GTAAGCGCCTGGAGTGAGAGAAGT	0.122513	0.0686036	0	0	0	0
TTGAATTTTGCCTTAACGGTAACA	0.874972	0.109766	0	0.0333293	0.126068	0.263724
GTCAATGGCAAACTCTTCACCACC	0.393907	0.0411621	0	0	0.110244	0.144395
ACCACCACGCCTGTTAGATCACGA	0.505568	0.0411621	0.0218097	0.0350272	0	0.0634309
ATCCTAAGATGTTGTATTCAGACA	0.283179	0.0411621	0	0	0.0314576	0.0438064
ATGGTCGGTGGACTATGAACACGG	0.739741	0.0411621	0	0	0.141784	0.100187
CAAACACTTTAGTACTGTAACTTT	0.344902	0.0411621	0.124886	0.176708	0.118134	0.113243
GTTACCAAACACCTTAGTAGCTGG	0.344902	0.0548829	0.117271	0.132308	0.102405	0.0123324
CTCCGTCATAACCATGGTGTAGGC	0.0735077	0.0411621	0	0	0	0.031474
TTTTGAGATGAGTTTTGACACGTT	0.0735077	0.0411621	0.234983	0.238966	0.196946	0.232008
AAGTAAATCGCCTAAGGTCCCAAA	0.283179	0.0548829	0	0	0.0472398	0.0748789
AGGGCACGTCAAGAAAGAATGTTG	0.591793	0.0548829	0.293391	0.351272	0.0629865	0.112519
TTGAGAAGATAGGACAGGACCCCT	0.53007	0.0548829	0	0	0	0.147442
TGCGGGTGGGTTTGGTATTAACCT	0.59086	0.0823243	0.0371085	0.0849629	0.220724	0.273982
ATAGTTAAATCGGAGCAAATCAAG	0.344902	0.0411621	0	0	0.0314576	0.0983456
ATGGTCTAAATGGTGGCTGAGAGG	0.972982	0.0823243	0.131811	0.137955	0.188989	0.301364
GTGACACCTCATCAGTCAATGTCA	0.0735077	0.0411621	0	0	0.0709512	0
TTGCAGATAGGCTTCTTCATCAGC	0.56729	0.0411621	0	0	0.0945425	0.0951463
GCTTCTGCTGTAGATCGAGAGACC	0.369404	0.0548829	0.358406	0.367954	0.299372	0.35694
ATCAGCTGACCACCAAACCGTTAG	0.332184	0.0411621	0.110566	0.167933	0.196965	0.266127
ATCGCTTTGACTTCTTTAATTTCT	0.49285	0.0411621	0.0218512	0.0809733	0.0709493	0
GATCGGTCTACGAAAATACCTCGT	0.0735077	0.0411621	0.0218097	0.0809733	0.0629687	0.0684712
TTAACCGATTATTTTCAGATTGCT	0.59086	0.0411621	0	0	0.0709474	0.115646
ATTCTCGCTTGCACCTATTCCCAA	0.616296	0.0548829	0.175789	0.426182	0.102344	0.163376
AATCCATGTATCTAGTTCATCACT	0.49285	0.0411621	0	0.138294	0	0.031474
AGATCTATATCAGAACAAAGTCTG	0.517352	0.096045	0	0	0.0236523	0.0631894
AGATTCGGCATTGATGACTCAAAG	0.320399	0.0411621	0	0	0.0314576	0.0184986
ATGGATTTACAGCCCTCAGCGGAA	0.603578	0.0548829	0.175182	0.266568	0.14172	0.156567
CTCCGTTTTGTATTTGTACTCAAG	0.320399	0.0411621	0	0	0.133845	0.175628
ATCACTTGTATACCCTTAAATTCT	0.431127	0.0686036	0.0808797	0.0680169	0.0630577	0.0524566
AAATTTCGCCTAAGGCCCCTCAAA	0.0735077	0.0411621	0	0	0	0.105155
GAAAATGATTGGCTGATATTTGTC	0.0980102	0.0411621	0	0	0.149581	0.0771215
CATTTCGTTGGGAATCTGTGTGAG	0.382122	0.0411621	0	0	0.0236523	0
TGGGAGTAGGGTGTTTACTTAGAC	0.0980102	0.0411621	0.0884532	0.0666229	0.125991	0.107076
AAGTTGTGTCCACTTGTTTATGCT	0.0735077	0.0411621	0	0	0	0.0631894
ACAAGTGGAACGAGGTAGACGGCA	0.369404	0.0411621	0.175444	0.26529	0.0866331	0.125736
AACCCTAGATCTAATTTTTCTCTT	0.0735077	0.0411621	0.0371085	0	0.0945922	0.0839306
CCATCTGCCATATCTAAACCTAAG	0.0980102	0.0411621	0	0	0.0235932	0.00616621
GACCATGTGTTGGAGAATAATGTG	0.258676	0.0411621	0	0	0.0551043	0.0876128
TATAAGCTTAACAATTTTGGGATG	0.49285	0.0411621	0	0	0.110362	0.062948
AACGATTTTGGCCATCTACTTGCA	0.283179	0.0411621	0.175968	0.209667	0.0472398	0.148479
AGACACTGGAATTGCCAAAACATC	0.283179	0.0548829	0.161263	0.116639	0.110271	0.163376
GGGTTGCCTAGTTAGTATTTCATT	0.0735077	0.0411621	0.080052	0.108017	0.19691	0.187398
GAATAGACTAATGGTGACGAGTGT	1.30517	0.109766	0.11716	0.200249	0.25995	0.393302
AAGGTATGGACAGAAACGAGATTC	0.689803	0.096045	0	0	0.157659	0.26341
AACTATGGCCAATGGGCCGTGCCG	0.382122	0.0411621	0	0	0	0
AGGAGCGTAAAGAGCAGCAGAGAA	0.147015	0.0548829	0.0589597	0.127599	0.055183	0.0843331
ATGCTCCAACACAAAGGTCCAGGG	0.862254	0.109766	0.0222651	0.0666229	0.0788315	0.178916
TTATGGCCTCGTACCTTTCCTGGT	0.0980102	0.0411621	0.0733062	0.0683565	0.0235932	0.0792845
AACTTGGTAAGGGTCACTGTCTCC	0.406624	0.0411621	0	0	0.36241	0.281024
ATTGTCTTCACTCAAATTTAATTG	0.147015	0.0548829	0	0	0.36229	0.203975
TTCACTGTAGCGGGATTTTAAGTG	0.788746	0.0823243	0	0	0.370156	0.283026
AGACTCTAATAGTAGCAATTCTTG	0.418409	0.0823243	0.227575	0.350298	0.12598	0.248746
TCATGACCCAACCCAGACCTGGCA	0.0980102	0.0411621	0	0	0.133957	0.160973
ATGTCATGCATGCATCAATTGATT	0.382122	0.0411621	0.0955713	0.263632	0.110244	0.308254
ATTTATAAATTTCTTTGGATCTGT	0.0735077	0.0411621	0	0.0659841	0.149698	0.0687127
ACGGCTAGTCAAAATTTTAAACTT	0.0735077	0.0411621	0	0	0.0550509	0.091295
AATTATTTTTCCTCAATACAGCTT	0.332184	0.0823243	0.0808797	0.0926475	0.149702	0.0814466
TGATTTGTTTTAACATTGGATGAC	0.122513	0.0411621	0.11745	0.168577	0.133952	0.138792
TTGACAAATGGCATGAAAATCATT	0.554573	0.0411621	0.116995	0.0666229	0.204867	0.248827
ATGGAAGTCAAGAGTTGAACAACT	0.332184	0.0548829	0.161249	0.118257	0.102486	0.147603
AGTAGTCGGCAGATAACTTTTGTC	0.344902	0.0411621	0.0519519	0.116979	0.0472398	0.062305
GGATAATCTCTTGTTGTGAAGGTC	0.443845	0.0411621	0.0218097	0	0	0
ACCACTTGCATGATAGTTTACAAA	0.147015	0.0686036	0.0661881	0.0410139	0.110289	0.131259
ATATCGTGTGCACACTCAGAATAG	0.283179	0.0548829	0.681029	3.06427	0.204782	0.0801607
AACCCAGACCTGGCAAGATATTGT	0.678018	0.0411621	0	0.0266634	0.0788277	0.20014
GAAAATCTGATAAGTTCAAAGAGT	0.283179	0.0411621	0.110029	0.127335	0	0
TTAAGGAGAGATTGGCTATTAGAG	0.344902	0.0548829	0.307062	0.26823	0.275608	0.143109
CTATGTCAGGTCTTGTTAGCAACA	0.0980102	0.0411621	0	0	0.0315288	0
AAACTTAGAAGGAAAATTTACTCA	0.171518	0.0548829	0.0736651	0.171248	0.0630652	0.136709
TTCGCAGATCTACGCACAAAAGAG	0.603578	0.0823243	0	0	0.275556	0.238817
ATCGGGACTCTTCATGGCATCCAG	0.0735077	0.0411621	0.0804659	0.100332	0.0551811	0
AACCTAAGTCTGATGCATCAGTCT	0.369404	0.0548829	0	0	0.0236523	0.0949049
TTACGCTATGTTTGCTACTTTACA	0.332184	0.096045	0.0371085	0	0.118191	0.030831
TGTTGAAGATGGCTGAATATGGAG	0.0980102	0.0548829	0.0731959	0.117618	0.252058	0.209346
CGAACCTTGGTATGTGAAGACGCC	0.0735077	0.0411621	0.0514001	0.088278	0.134011	0.199818
TACTAGAAGGCAAGTGCAGAGCAT	0.332184	0.0411621	0	0	0.0630671	0.126298
GTCATCAGTTATCTCCATGGGCCT	0.147015	0.0686036	0.285928	0.520563	0.244093	0.143109
AATGGTCTTGACTATTTTCTAATG	0.0980102	0.0411621	0.0953092	0.041617	0.165356	0.107953
GTGCCAAGTGTAGATCAGAAATGG	0.382122	0.0411621	0.161235	0.239945	0.118246	0.13687
CAAATTCATAATAAGTTTGTTGGA	0.714306	0.0686036	0.0581593	0.108276	0.165488	0.266288
ATGGCTAGGTTCTCCAATATCAGG	0.443845	0.0411621	0	0	0.259906	0.256432
AATGGTTAACGGCGAACCGTTTTC	0.0980102	0.0548829	0	0	0.110289	0.159694
CTTGATCTTAGCCAAAAGGCCGAG	0.727023	0.0686036	0.0654845	0.0333293	0.173317	0.030831
CAAATGATGTGTCATTAATTGAGT	0.541855	0.0548829	0.440003	0.463845	0.338633	0.24418
TAGCAATAAGCTGGTTGGGGGGTG	0.850469	0.096045	0.235121	0.234896	0.701192	0.374563
TGCGGATGATATGGGGTCGCCACT	0.122513	0.0411621	0.0733062	0.116639	0.228372	0.173305
AGAACTTAGTCTTAAATTGGGAGA	0.283179	0.0548829	0.293101	0.465878	0.204851	0.17755
TCATATTAGGGCTGACGGTATAAC	0.0980102	0.0411621	0.0588218	0.0516336	0.0472398	0.0502141
ATTTCTTGGTCCATACATTACTCT	0.122513	0.0686036	0.0296868	0.0532912	0.039322	0.0184986
AGACTCACCAGGGGATCAACTGTT	0.566358	0.0548829	0	0	0.110279	0.233769
AGCTAATCAACCATTGTAAAAGAT	0.406624	0.0411621	0.0363495	0.0280217	0.275844	0.269801
CTAGGAAGGGTCACTCGGATGAGG	0.418409	0.0823243	0.0363495	0.061351	0.149633	0.266208
GTGTCAAAAAATAAGGAATCGGTG	0.603578	0.0823243	0.0371085	0.0665872	0.110269	0.276137
AAGCACATCCCCATTATTCTAGGC	0.344902	0.0411621	0	0	0.0945865	0.062948
AATATGTATTGATGGCCAAAAGAC	0.122513	0.0411621	0	0.0210163	0.165392	0.111562
TTGCGAAGAATCAAACATATCACG	0.49285	0.0548829	0	0	0.0867137	0.031474
AAAGTTTCTAAGGCATGCAAAGGC	0.382122	0.0411621	0.431506	0.345285	0.14169	0.0246648
TTGGGGTGGGGCTCCATGGGACCC	0.406624	0.0548829	0.139122	0.201567	0.385988	0.245064
